# Supplementary material for: Ethyl 1-cyclo­hexyl-5-(4-meth­oxy­phen­yl)-1H-pyrazole-4-carboxyl­ate
Source: Acta Crystallogr Sect E Struct Rep Online. 2011 Nov 30;67(Pt 12):o3460–1. doi: 10.1107/S1600536811049282 (PMC3239089; doi:10.1107/S1600536811049282)
Supplement: Supplementary file 2 [file e-67-o3460-Isup2.hkl]

# 
# h,k,l, Fc-squared, Fo-squared, sigma(Fo-squared) and status flag 
# 
data_I
_shelx_title ' achiim in P-1 (RT)' 
_shelx_refln_list_code          4 
_shelx_F_calc_maximum       99.42 
_exptl_crystal_F_000       352.00 
_reflns_d_resolution_high  0.7102 
 
loop_ 
 _symmetry_equiv_pos_as_xyz 
 'x, y, z' 
 '-x, -y, -z' 
 
_cell_length_a     6.8959 
_cell_length_b    11.0858 
_cell_length_c    12.0142 
_cell_angle_alpha 100.690 
_cell_angle_beta   93.107 
_cell_angle_gamma  95.354 
 
_shelx_F_squared_multiplier     1.000 
 
loop_ 
 _refln_index_h 
 _refln_index_k 
 _refln_index_l 
 _refln_F_squared_calc 
 _refln_F_squared_meas 
 _refln_F_squared_sigma 
 _refln_observed_status 
   2   0   0      468.53      462.10      6.98 o 
   3   0   0       17.05       13.88      0.42 o 
   4   0   0       36.58       41.28      0.73 o 
   5   0   0       55.72       49.82      0.83 o 
   6   0   0        0.30        1.28      0.23 o 
   7   0   0        2.27        2.55      0.30 o 
   8   0   0        0.57        0.46      0.24 o 
   9   0   0        1.74        1.45      0.34 o 
  -9   1   0       14.96       16.42      0.70 o 
  -8   1   0       15.71       16.67      0.66 o 
  -7   1   0       44.02       46.76      1.06 o 
  -6   1   0       56.33       55.67      1.39 o 
  -5   1   0        4.91        6.02      0.30 o 
  -4   1   0        1.06        0.99      0.14 o 
  -3   1   0      436.43      476.40      6.36 o 
  -2   1   0      184.16      185.98      2.27 o 
  -1   1   0       57.02       54.88      2.35 o 
   0   1   0      480.49      469.41     18.53 o 
   1   1   0     2326.71     2357.23     30.61 o 
   2   1   0      256.32      206.13      2.75 o 
   3   1   0      514.82      566.09      6.14 o 
   4   1   0      265.15      229.51      2.61 o 
   5   1   0       88.21       90.85      1.31 o 
   6   1   0       11.62       13.26      0.48 o 
   7   1   0       27.85       25.78      0.72 o 
   8   1   0        2.29        1.90      0.38 o 
   9   1   0        3.76        2.71      0.41 o 
  -9   2   0        0.03        0.21      0.28 o 
  -8   2   0        3.31        1.59      0.31 o 
  -7   2   0       41.30       44.55      1.05 o 
  -6   2   0        7.17        7.41      0.42 o 
  -5   2   0        5.99        7.29      0.52 o 
  -4   2   0      125.73      137.59      2.35 o 
  -3   2   0      458.09      472.51      7.45 o 
  -2   2   0        6.36        4.72      0.19 o 
  -1   2   0      535.22      500.94      5.43 o 
   0   2   0      126.21       89.86      1.26 o 
   2   2   0      826.93      894.54     13.52 o 
   3   2   0     1550.85     1599.25     18.74 o 
   4   2   0      142.01      150.75      1.78 o 
   5   2   0       71.67       72.70      1.24 o 
   6   2   0        4.66        7.14      0.58 o 
   7   2   0       23.90       22.56      0.66 o 
   8   2   0        3.97        5.82      0.41 o 
   9   2   0        7.28        8.78      0.54 o 
  -9   3   0        0.27        0.08      0.28 o 
  -8   3   0       20.17       20.50      0.75 o 
  -7   3   0       88.78       90.68      1.73 o 
  -6   3   0        0.59        0.33      0.23 o 
  -4   3   0       83.04       88.40      1.51 o 
  -3   3   0       86.00       96.39      1.36 o 
  -2   3   0        7.40        3.81      0.19 o 
  -1   3   0        0.25        0.56      0.08 o 
   0   3   0      410.31      409.99      6.19 o 
   1   3   0      135.50      135.73      1.70 o 
   3   3   0      291.13      340.86      4.17 o 
   4   3   0       45.49       35.74      1.20 o 
   5   3   0        1.92        1.40      0.25 o 
   6   3   0       54.62       50.93      1.03 o 
   7   3   0        0.63        0.58      0.21 o 
   8   3   0        0.02       -0.07      0.22 o 
   9   3   0        1.00        0.76      0.57 o 
  -9   4   0        0.30        0.39      0.31 o 
  -8   4   0       19.19       19.09      1.10 o 
  -7   4   0       97.48       92.95      1.79 o 
  -6   4   0        2.32        2.24      0.31 o 
  -5   4   0        2.80        2.11      0.25 o 
  -4   4   0       15.53       15.57      0.40 o 
  -3   4   0      211.25      191.71      2.12 o 
  -2   4   0      121.90      139.08      1.70 o 
  -1   4   0       79.00       96.68      1.21 o 
   0   4   0       17.49       18.23      0.38 o 
   1   4   0      391.02      401.66      9.98 o 
   2   4   0      180.04      200.67      3.17 o 
   3   4   0       30.37       37.78      3.55 o 
   5   4   0        3.79        5.76      0.38 o 
   6   4   0       15.03       17.78      0.57 o 
   7   4   0        4.23        3.32      0.32 o 
   8   4   0        0.82        0.29      0.25 o 
   9   4   0       12.90       13.34      0.81 o 
  -9   5   0        2.13        1.68      0.39 o 
  -8   5   0        6.25        4.43      0.46 o 
  -7   5   0        0.16        0.27      0.27 o 
  -6   5   0      174.42      165.65      2.75 o 
  -5   5   0      232.70      225.80      3.47 o 
  -4   5   0       17.94       19.46      0.54 o 
  -3   5   0      120.47      140.09      1.66 o 
  -2   5   0       12.54       14.66      0.34 o 
  -1   5   0      712.57      780.12      7.39 o 
   0   5   0      159.86      186.07      2.17 o 
   1   5   0        4.09        2.69      0.13 o 
   2   5   0       32.52       39.48      0.80 o 
   3   5   0        0.33        0.09      0.18 o 
   4   5   0        0.12        0.22      0.17 o 
   5   5   0        2.58        2.16      0.29 o 
   6   5   0        0.27        0.18      0.19 o 
   7   5   0       23.59       24.49      0.87 o 
   8   5   0        6.60        7.44      0.49 o 
  -9   6   0        1.11        2.26      0.43 o 
  -8   6   0        1.98        1.08      0.38 o 
  -7   6   0        0.43       -0.20      0.25 o 
  -6   6   0        3.44        2.63      0.36 o 
  -5   6   0       35.02       32.18      0.89 o 
  -4   6   0        2.13        2.04      0.25 o 
  -3   6   0      172.26      185.36      2.33 o 
  -2   6   0       40.13       46.57      0.67 o 
  -1   6   0       22.26       28.66      0.52 o 
   0   6   0        0.01        0.15      0.10 o 
   1   6   0      136.60      141.87      1.85 o 
   2   6   0       73.70       79.33      1.47 o 
   3   6   0       10.17       13.18      0.59 o 
   4   6   0       12.47       14.38      0.48 o 
   5   6   0        0.04        0.00      0.16 o 
   6   6   0        1.22        0.74      0.22 o 
   7   6   0        0.33        0.16      0.23 o 
   8   6   0        0.03       -0.10      0.25 o 
  -9   7   0        2.14        1.66      0.62 o 
  -8   7   0        1.18        0.46      0.35 o 
  -7   7   0        1.06        0.70      0.32 o 
  -6   7   0        1.42        0.58      0.29 o 
  -5   7   0       26.80       25.57      0.74 o 
  -4   7   0        0.08       -0.17      0.19 o 
  -3   7   0      157.34      157.99      1.88 o 
  -2   7   0      584.41      609.45      5.57 o 
  -1   7   0      482.20      531.94      5.96 o 
   0   7   0        1.39        1.09      0.14 o 
   1   7   0       36.24       42.85      0.72 o 
   2   7   0       21.41       20.50      0.62 o 
   3   7   0       93.67       90.67      2.18 o 
   4   7   0       30.31       26.16      0.81 o 
   5   7   0       16.64       15.17      0.58 o 
   6   7   0        0.95        1.09      0.33 o 
   7   7   0        0.37       -0.17      0.36 o 
   8   7   0        0.26        0.09      0.35 o 
  -8   8   0        7.52        7.83      0.90 o 
  -7   8   0        1.04        0.68      0.43 o 
  -6   8   0        3.65        4.57      0.47 o 
  -5   8   0       39.72       39.31      0.95 o 
  -4   8   0      106.19       98.77      1.65 o 
  -3   8   0        4.43        2.48      0.26 o 
  -2   8   0       40.17       37.87      0.65 o 
  -1   8   0       17.95       20.70      0.51 o 
   0   8   0       50.44       60.49      0.83 o 
   1   8   0       14.15       14.30      0.48 o 
   2   8   0       47.36       45.77      0.98 o 
   3   8   0        4.78        3.05      0.36 o 
   4   8   0        3.95        2.61      0.36 o 
   5   8   0        9.84        8.34      0.76 o 
   6   8   0        1.97        1.29      0.49 o 
   7   8   0        0.01       -0.02      0.36 o 
  -8   9   0        5.76        7.61      0.68 o 
  -7   9   0        1.36        1.24      0.39 o 
  -6   9   0        6.71        5.45      0.46 o 
  -5   9   0      122.15      127.99      2.10 o 
  -4   9   0       12.85       15.03      0.63 o 
  -3   9   0        0.02       -0.17      0.20 o 
  -2   9   0       88.73       79.31      1.24 o 
  -1   9   0       11.92       12.37      0.43 o 
   0   9   0      292.27      302.30      3.35 o 
   1   9   0        6.95        5.91      0.41 o 
   2   9   0       44.51       41.11      0.98 o 
   3   9   0       23.39       27.36      1.53 o 
   4   9   0        7.00        6.31      0.53 o 
   5   9   0        1.95        1.56      0.36 o 
   6   9   0        0.00        0.28      0.35 o 
   7   9   0        4.77        4.48      0.72 o 
  -7  10   0        1.89        2.11      0.60 o 
  -6  10   0        2.62        2.13      0.43 o 
  -5  10   0        5.62        5.46      0.50 o 
  -4  10   0        0.26        0.52      0.28 o 
  -3  10   0        0.03       -0.21      0.21 o 
  -2  10   0       29.28       24.30      0.77 o 
  -1  10   0       64.27       67.38      1.22 o 
   0  10   0       36.69       32.32      0.71 o 
   1  10   0       12.42       11.44      0.70 o 
   2  10   0       18.14       20.98      0.89 o 
   3  10   0       12.33       14.61      0.65 o 
   4  10   0        0.03        0.04      0.30 o 
   5  10   0        0.61       -0.09      0.31 o 
   6  10   0        0.03        0.56      0.37 o 
  -7  11   0        2.67        3.15      0.49 o 
  -6  11   0        0.66        0.82      0.36 o 
  -5  11   0        2.59        1.15      0.34 o 
  -4  11   0        3.34        1.95      0.63 o 
  -3  11   0        0.57        0.16      0.27 o 
  -2  11   0        0.44        0.17      0.29 o 
  -1  11   0        0.91        1.14      0.31 o 
   0  11   0        7.51        9.08      0.42 o 
   1  11   0        3.04        2.66      0.39 o 
   2  11   0       38.09       38.66      1.05 o 
   3  11   0        5.27        4.65      0.45 o 
   4  11   0        7.46        7.33      0.66 o 
   5  11   0        0.11        0.95      0.41 o 
  -6  12   0        1.79        2.11      0.58 o 
  -5  12   0        0.01        0.15      0.45 o 
  -4  12   0        0.93        0.29      0.41 o 
  -3  12   0        0.53        0.52      0.35 o 
  -2  12   0       47.01       49.25      1.19 o 
  -1  12   0        1.86        0.91      0.33 o 
   0  12   0        5.25        4.63      0.53 o 
   1  12   0        0.78        0.55      0.29 o 
   2  12   0        8.52        9.92      0.68 o 
   3  12   0        5.35        4.07      0.53 o 
   4  12   0        1.22        0.86      0.44 o 
   5  12   0        0.00       -0.40      0.40 o 
  -5  13   0        2.61        2.37      0.60 o 
  -4  13   0        8.64        6.88      0.73 o 
  -3  13   0        0.18       -0.27      0.32 o 
  -2  13   0        2.65        3.44      0.44 o 
  -1  13   0        0.03       -0.26      0.39 o 
   0  13   0        3.43        2.07      0.48 o 
   1  13   0        4.56        3.23      0.52 o 
   2  13   0        8.20        9.84      0.68 o 
   3  13   0       23.23       23.55      0.94 o 
   4  13   0        3.87        5.13      0.69 o 
  -4  14   0        0.42        0.38      0.49 o 
  -3  14   0        1.97        1.04      0.49 o 
  -2  14   0        0.75        0.08      0.35 o 
  -1  14   0        0.09       -0.31      0.41 o 
   0  14   0        0.01        0.12      0.41 o 
   1  14   0        4.85        4.63      0.62 o 
   2  14   0        0.14       -0.04      0.50 o 
   3  14   0        0.20       -0.81      0.81 o 
  -2  15   0        0.21        0.13      0.37 o 
  -1  15   0        0.00       -0.51      0.53 o 
   0  15   0        0.71        0.50      0.55 o 
  -1 -15   1        5.53        4.47      0.65 o 
   0 -15   1        1.58        2.38      0.54 o 
   1 -15   1        0.67        1.21      0.50 o 
   2 -15   1        0.02       -0.36      0.36 o 
   3 -15   1        0.01        0.11      0.51 o 
  -3 -14   1        1.18        1.05      0.50 o 
  -2 -14   1        0.49        0.04      0.42 o 
  -1 -14   1        0.14        0.14      0.41 o 
   0 -14   1        2.77        2.56      0.52 o 
   1 -14   1        0.03        0.00      0.50 o 
   2 -14   1        0.08       -0.28      0.35 o 
   3 -14   1        1.36        1.74      0.53 o 
   4 -14   1        0.07       -0.07      0.47 o 
  -4 -13   1        3.50        4.69      0.54 o 
  -3 -13   1        2.84        3.05      0.47 o 
  -2 -13   1        7.93        9.37      0.75 o 
  -1 -13   1        2.36        2.98      0.54 o 
   0 -13   1        0.80        0.80      0.41 o 
   1 -13   1        1.32        0.83      0.34 o 
   2 -13   1        6.18        6.63      0.54 o 
   3 -13   1       18.07       14.23      1.00 o 
   4 -13   1        2.30        2.79      0.57 o 
   5 -13   1        0.38        0.59      0.47 o 
   6 -13   1        0.87        0.91      0.55 o 
  -5 -12   1        1.93        1.93      0.71 o 
  -4 -12   1        0.99        0.05      0.54 o 
  -3 -12   1        5.17        4.66      0.48 o 
  -2 -12   1        0.26        0.24      0.30 o 
  -1 -12   1        5.83        6.43      0.47 o 
   0 -12   1        6.27        5.99      0.44 o 
   1 -12   1        2.10        1.59      0.44 o 
   2 -12   1        2.73        2.78      0.40 o 
   3 -12   1        0.00        0.76      0.42 o 
   4 -12   1        5.69        6.24      0.67 o 
   5 -12   1        1.07        0.65      0.45 o 
   6 -12   1        1.38        1.63      0.41 o 
  -6 -11   1       19.46       21.63      1.40 o 
  -5 -11   1        0.92        0.93      0.42 o 
  -4 -11   1        0.97        0.72      0.37 o 
  -3 -11   1        0.08        0.35      0.30 o 
  -2 -11   1        6.58        6.82      0.50 o 
  -1 -11   1       14.96       12.23      0.59 o 
   0 -11   1       45.40       43.75      0.88 o 
   1 -11   1        2.96        3.38      0.35 o 
   2 -11   1      143.77      136.53      2.14 o 
   3 -11   1       30.82       29.02      0.87 o 
   4 -11   1        4.26        2.91      0.40 o 
   5 -11   1        1.42        2.05      0.38 o 
   6 -11   1        0.06       -0.29      0.29 o 
   7 -11   1       10.72       12.56      0.85 o 
  -6 -10   1        5.55        5.84      0.60 o 
  -5 -10   1        0.11        0.33      0.32 o 
  -4 -10   1       10.46        9.69      0.68 o 
  -3 -10   1        9.50       11.75      0.62 o 
  -2 -10   1       69.80       64.28      1.22 o 
  -1 -10   1      244.10      242.36      3.36 o 
   0 -10   1        8.72       10.55      0.42 o 
   1 -10   1        0.00        0.10      0.22 o 
   2 -10   1        2.59        1.70      0.27 o 
   3 -10   1       81.36       78.21      1.26 o 
   4 -10   1        0.49       -0.25      0.25 o 
   5 -10   1        4.95        4.82      0.44 o 
   6 -10   1        2.47        3.88      0.44 o 
   7 -10   1        1.38        0.52      0.38 o 
  -7  -9   1        5.92        7.64      0.65 o 
  -6  -9   1        1.09        0.38      0.33 o 
  -5  -9   1        0.83        0.85      0.31 o 
  -4  -9   1        2.92        2.59      0.39 o 
  -3  -9   1       33.38       32.91      0.85 o 
  -2  -9   1       67.70       55.44      1.06 o 
  -1  -9   1       32.02       38.64      0.72 o 
   0  -9   1        7.38        7.54      0.40 o 
   1  -9   1       11.27        7.24      0.31 o 
   2  -9   1      106.08      107.53      1.58 o 
   3  -9   1      212.38      204.08      2.79 o 
   4  -9   1      113.30       98.61      1.69 o 
   5  -9   1       80.29       77.32      1.47 o 
   6  -9   1       24.61       24.21      0.91 o 
   7  -9   1        0.01       -0.30      0.30 o 
   8  -9   1        0.04        0.25      0.38 o 
  -7  -8   1        2.18        2.66      0.38 o 
  -6  -8   1        0.01        0.08      0.27 o 
  -5  -8   1       10.71        7.31      0.53 o 
  -4  -8   1       17.92       18.84      0.73 o 
  -3  -8   1       10.90       15.22      0.49 o 
  -2  -8   1       80.38       84.23      1.35 o 
  -1  -8   1        7.10        5.94      0.35 o 
   0  -8   1        0.91       -0.08      0.13 o 
   1  -8   1        6.56        6.90      0.32 o 
   2  -8   1        2.26        2.94      0.24 o 
   3  -8   1      150.25      138.18      1.82 o 
   4  -8   1       39.63       33.00      0.83 o 
   5  -8   1      153.04      155.70      2.37 o 
   6  -8   1        1.25        1.18      0.33 o 
   7  -8   1        3.31        3.29      0.47 o 
   8  -8   1        0.04       -0.04      0.34 o 
  -8  -7   1        4.06        2.86      0.79 o 
  -7  -7   1        5.44        6.08      0.46 o 
  -6  -7   1        5.48        4.71      0.39 o 
  -5  -7   1       10.53        7.54      0.44 o 
  -4  -7   1       10.90       12.60      0.60 o 
  -3  -7   1       48.87       50.81      0.89 o 
  -2  -7   1       37.40       33.49      0.68 o 
  -1  -7   1       38.68       34.85      0.57 o 
   0  -7   1       35.33       32.49      0.53 o 
   1  -7   1        4.54        3.47      0.19 o 
   2  -7   1        2.38        4.49      0.23 o 
   3  -7   1      106.60      109.45      1.55 o 
   4  -7   1       14.55       19.08      0.66 o 
   5  -7   1        2.64        1.88      0.33 o 
   6  -7   1       40.68       40.04      1.10 o 
   7  -7   1       15.29       14.36      1.05 o 
   8  -7   1        3.32        3.36      0.46 o 
   9  -7   1        0.89        0.75      0.85 o 
  -8  -6   1        6.61        7.78      0.53 o 
  -7  -6   1        0.04       -0.22      0.22 o 
  -6  -6   1        0.56        1.05      0.24 o 
  -5  -6   1        2.89        3.08      0.29 o 
  -4  -6   1        6.95        8.80      0.41 o 
  -3  -6   1       47.11       47.25      0.89 o 
  -2  -6   1       24.41       26.55      0.55 o 
  -1  -6   1        1.07        2.20      0.15 o 
   0  -6   1       78.22       71.90      1.03 o 
   1  -6   1      167.55      181.65      1.90 o 
   2  -6   1      244.95      296.69      2.97 o 
   3  -6   1        0.22        0.43      0.16 o 
   4  -6   1       14.22       13.41      0.64 o 
   5  -6   1        1.56        1.69      0.29 o 
   6  -6   1        0.00       -0.04      0.24 o 
   7  -6   1        1.44        1.03      0.47 o 
   8  -6   1        7.82        7.01      0.56 o 
   9  -6   1        0.35        0.68      0.67 o 
  -8  -5   1        0.05        0.46      0.33 o 
  -7  -5   1        2.38        3.20      0.33 o 
  -6  -5   1        2.73        1.50      0.25 o 
  -5  -5   1        0.04        0.10      0.16 o 
  -4  -5   1        0.38        0.45      0.35 o 
  -3  -5   1       38.38       32.62      0.54 o 
  -2  -5   1       16.30       20.49      0.43 o 
  -1  -5   1       53.04       60.73      0.82 o 
   0  -5   1      130.66      127.69      1.56 o 
   1  -5   1      438.27      444.05      5.33 o 
   2  -5   1        5.84        3.68      0.23 o 
   3  -5   1      107.53      127.77      1.57 o 
   4  -5   1       56.74       57.22      0.88 o 
   5  -5   1        1.28        1.29      0.19 o 
   6  -5   1       11.30        7.84      0.49 o 
   7  -5   1       63.53       59.12      1.42 o 
   8  -5   1        6.59        5.77      0.49 o 
   9  -5   1        1.93        1.46      0.36 o 
  -9  -4   1       22.64       26.58      1.10 o 
  -8  -4   1        1.68        2.52      0.33 o 
  -7  -4   1       11.74       11.13      0.53 o 
  -6  -4   1        1.10        2.29      0.26 o 
  -5  -4   1        1.97        1.54      0.21 o 
  -3  -4   1      867.23      890.96      9.71 o 
  -2  -4   1        0.86        3.62      0.16 o 
  -1  -4   1       90.86       95.50      1.25 o 
   0  -4   1      906.58      876.17     10.30 o 
   1  -4   1       40.84       46.88      0.70 o 
   2  -4   1      540.44      557.52      5.69 o 
   3  -4   1      577.42      576.41      5.90 o 
   4  -4   1        0.27        0.27      0.11 o 
   5  -4   1       61.48       60.28      2.59 o 
   6  -4   1        8.32        9.33      0.48 o 
   7  -4   1       12.78       13.56      0.62 o 
   8  -4   1       30.52       28.32      0.89 o 
   9  -4   1        4.70        3.88      0.44 o 
  -9  -3   1        4.13        4.61      0.44 o 
  -8  -3   1       16.45       17.91      0.67 o 
  -7  -3   1        0.00        0.02      0.20 o 
  -6  -3   1       13.93       16.48      0.87 o 
  -5  -3   1        4.73        3.95      0.27 o 
  -4  -3   1        4.96        2.67      0.57 o 
  -3  -3   1       81.40      102.05      1.57 o 
  -2  -3   1      154.00      196.59      2.46 o 
  -1  -3   1      408.75      392.57      3.95 o 
   0  -3   1        0.02       -0.11      0.11 o 
   1  -3   1     1293.21     1350.93     12.49 o 
   2  -3   1      459.34      491.05      6.53 o 
   3  -3   1      525.52      568.71     10.95 o 
   4  -3   1        1.79        0.70      0.21 o 
   5  -3   1       21.12       20.54      1.26 o 
   6  -3   1       25.26       23.30      0.68 o 
   7  -3   1        9.07        8.95      0.51 o 
   8  -3   1        0.09        0.10      0.26 o 
   9  -3   1        1.39        0.80      0.33 o 
  -9  -2   1        3.77        4.16      0.42 o 
  -8  -2   1        0.41        0.08      0.24 o 
  -7  -2   1        9.20        7.64      0.47 o 
  -6  -2   1      194.26      194.72      2.96 o 
  -5  -2   1       92.58       47.50      1.71 o 
  -4  -2   1       98.36      116.90      1.74 o 
  -3  -2   1       44.83       42.24      0.65 o 
  -1  -2   1       32.60       32.56      0.40 o 
   0  -2   1     6121.30     5584.57     59.35 o 
   1  -2   1      425.85      404.80      4.07 o 
   2  -2   1      518.33      497.95      7.74 o 
   3  -2   1        2.21        3.16      0.19 o 
   4  -2   1      110.98      121.98      1.74 o 
   5  -2   1       14.00       16.06      0.49 o 
   6  -2   1        1.51        0.57      0.21 o 
   7  -2   1        2.15        2.36      0.31 o 
   8  -2   1        0.09        0.04      0.24 o 
   9  -2   1        0.32        0.08      0.28 o 
  -9  -1   1        1.47        1.33      0.33 o 
  -8  -1   1        2.08        1.51      0.31 o 
  -7  -1   1       34.58       37.89      0.92 o 
  -6  -1   1       73.56       72.96      1.34 o 
  -4  -1   1      218.41      211.47      2.96 o 
  -3  -1   1        2.22        2.68      0.20 o 
  -2  -1   1      347.89      154.95      4.27 o 
  -1  -1   1      819.87      787.47      9.18 o 
   0  -1   1      305.24      325.23      4.38 o 
   1  -1   1       41.85       35.14      0.63 o 
   2  -1   1     1026.14     1035.17     19.58 o 
   3  -1   1       46.92       53.24      0.76 o 
   4  -1   1      164.99      186.79      2.15 o 
   5  -1   1       33.08       28.46      0.56 o 
   6  -1   1       20.57       23.31      0.64 o 
   7  -1   1        0.60        0.90      0.24 o 
   8  -1   1        0.08        0.14      0.23 o 
   9  -1   1        2.32        2.83      0.45 o 
  -9   0   1       11.10       11.61      0.64 o 
  -8   0   1        0.09       -0.12      0.23 o 
  -7   0   1       32.09       32.65      0.85 o 
  -6   0   1      119.30      122.34      2.02 o 
  -4   0   1      116.08      112.98      1.63 o 
  -3   0   1       72.83       76.54      1.44 o 
  -2   0   1        2.31        2.31      0.20 o 
  -1   0   1       12.46       13.04      0.22 o 
   0   0   1        0.51        0.46      0.05 o 
   1   0   1     5226.48     5019.80     94.03 o 
   2   0   1      503.59      496.45      9.48 o 
   3   0   1      273.75      301.82      5.99 o 
   4   0   1       51.81       64.34      0.91 o 
   5   0   1        2.03        1.88      0.14 o 
   6   0   1      293.26      292.47      4.21 o 
   7   0   1        0.50        0.31      0.31 o 
   8   0   1        7.65        7.27      0.45 o 
   9   0   1       33.64       35.80      0.98 o 
  -9   1   1        5.50        5.28      0.47 o 
  -8   1   1       23.62       24.87      0.81 o 
  -7   1   1        5.63        6.25      0.42 o 
  -6   1   1       12.22       11.99      0.90 o 
  -4   1   1       34.92       34.81      0.57 o 
  -3   1   1        0.81        0.22      0.09 o 
  -2   1   1     1461.40     1462.86     19.25 o 
  -1   1   1        0.98        1.64      0.10 o 
   0   1   1     2517.62     2475.56     32.28 o 
   1   1   1     6958.00     6415.11    119.83 o 
   2   1   1      165.39      170.61      3.41 o 
   3   1   1        8.57        7.83      0.45 o 
   4   1   1        1.29        0.64      0.09 o 
   5   1   1      133.78      137.12      1.65 o 
   6   1   1        5.90        5.67      0.62 o 
   7   1   1       17.15       16.83      0.69 o 
   8   1   1        0.86        0.40      0.24 o 
   9   1   1        0.39        0.04      0.26 o 
  -9   2   1        2.58        2.61      0.39 o 
  -8   2   1        0.00       -0.25      0.34 o 
  -7   2   1        0.03        0.03      0.23 o 
  -6   2   1      112.52      112.49      1.94 o 
  -4   2   1        1.75        0.47      0.19 o 
  -3   2   1      535.85      521.48      7.02 o 
  -2   2   1        2.39        1.95      0.14 o 
  -1   2   1      214.31      207.48      2.83 o 
   0   2   1      981.82      936.87     12.22 o 
   1   2   1     2905.23     2827.82     33.47 o 
   2   2   1      854.76      850.70     12.99 o 
   3   2   1      418.54      401.47      4.08 o 
   4   2   1        8.25        8.24      0.24 o 
   5   2   1      434.89      403.21      4.93 o 
   6   2   1       20.72       26.19      0.65 o 
   7   2   1        7.57        5.82      0.34 o 
   8   2   1       13.56       15.25      0.58 o 
   9   2   1       10.29       11.66      0.57 o 
  -9   3   1        1.95        1.56      0.37 o 
  -8   3   1        7.00        7.24      0.52 o 
  -7   3   1        2.28        1.43      0.31 o 
  -6   3   1        4.83        3.46      0.34 o 
  -5   3   1      238.33      237.37      4.02 o 
  -4   3   1      212.66      229.37      2.72 o 
  -3   3   1     1280.65     1373.67     16.14 o 
  -2   3   1       47.14       61.69      0.97 o 
  -1   3   1      310.32      336.63      3.43 o 
   0   3   1      217.83      201.93      2.26 o 
   1   3   1     1293.21      783.69     20.25 o 
   2   3   1     1357.92     1383.75     16.32 o 
   3   3   1       17.98       13.63      0.28 o 
   4   3   1       29.58       36.56      0.56 o 
   5   3   1       24.30       23.83      0.57 o 
   6   3   1        7.63        6.53      0.50 o 
   7   3   1        8.25        6.78      0.39 o 
   8   3   1        0.00       -0.11      0.21 o 
   9   3   1        0.12        0.17      0.27 o 
  -9   4   1        0.04        0.06      0.31 o 
  -8   4   1        4.51        3.61      0.49 o 
  -7   4   1        6.70        5.00      0.45 o 
  -6   4   1       32.33       34.89      1.16 o 
  -5   4   1      114.18      106.08      1.86 o 
  -4   4   1        6.93       11.27      0.54 o 
  -3   4   1       25.00       32.82      0.64 o 
  -2   4   1        1.24        0.54      0.19 o 
  -1   4   1      258.71      266.86      2.78 o 
   0   4   1      102.29      104.45      1.71 o 
   1   4   1       76.65       81.76      1.24 o 
   2   4   1        1.02        0.28      0.14 o 
   3   4   1      141.74      158.35      2.07 o 
   4   4   1        0.15        0.19      0.13 o 
   5   4   1       11.06        9.64      0.60 o 
   6   4   1        0.02       -0.16      0.16 o 
   7   4   1       10.22       13.06      0.53 o 
   8   4   1        1.29        2.13      0.32 o 
  -9   5   1        4.74        3.98      0.49 o 
  -8   5   1        0.46        0.46      0.31 o 
  -7   5   1       53.85       46.58      1.18 o 
  -6   5   1      289.02      289.60      4.42 o 
  -5   5   1        3.41        2.88      0.29 o 
  -4   5   1        1.25        2.33      0.26 o 
  -3   5   1      135.78      143.29      1.78 o 
  -2   5   1     1188.34     1239.71     14.54 o 
  -1   5   1       44.85       50.73      0.70 o 
   0   5   1       26.93       36.16      0.57 o 
   1   5   1       30.87       27.47      0.58 o 
   2   5   1      124.72      151.41      2.50 o 
   3   5   1        5.95        6.94      0.52 o 
   4   5   1       44.17       43.92      0.87 o 
   5   5   1        2.41        1.69      0.21 o 
   6   5   1        4.22        4.26      0.36 o 
   7   5   1        0.01        0.12      0.27 o 
   8   5   1        6.77        8.16      0.69 o 
  -9   6   1        0.29       -0.34      0.34 o 
  -8   6   1        3.64        3.05      0.55 o 
  -7   6   1        2.27        2.12      0.45 o 
  -6   6   1      118.27      112.66      2.11 o 
  -5   6   1      129.03      122.55      1.91 o 
  -4   6   1       69.13       69.33      1.22 o 
  -3   6   1       85.72       95.70      1.42 o 
  -2   6   1      349.44      327.88      3.75 o 
  -1   6   1       14.78       17.66      0.47 o 
   0   6   1        0.36        1.47      0.15 o 
   1   6   1       23.81       31.97      0.61 o 
   2   6   1       19.22       16.79      0.46 o 
   3   6   1        9.10       11.87      0.65 o 
   4   6   1        6.70        7.36      0.39 o 
   5   6   1        0.76        0.82      0.25 o 
   6   6   1        1.71        2.44      0.29 o 
   7   6   1        2.49        2.36      0.58 o 
   8   6   1        2.14        2.71      0.35 o 
  -9   7   1        0.77        0.98      0.77 o 
  -8   7   1        7.80        7.66      0.62 o 
  -7   7   1        2.11        2.29      0.40 o 
  -6   7   1        6.43        6.79      0.53 o 
  -5   7   1      171.64      158.93      2.39 o 
  -4   7   1       12.93       12.05      0.52 o 
  -3   7   1      109.13      102.14      1.54 o 
  -2   7   1      213.43      222.57      2.49 o 
  -1   7   1       62.58       76.71      1.03 o 
   0   7   1        0.73        0.99      0.16 o 
   1   7   1       45.78       41.47      0.99 o 
   2   7   1        1.06        0.36      0.23 o 
   3   7   1       11.31        9.27      0.52 o 
   4   7   1       19.37       18.17      0.69 o 
   5   7   1        0.07        0.11      0.22 o 
   6   7   1        1.95        2.59      0.32 o 
   7   7   1        3.65        3.97      0.39 o 
  -8   8   1        2.25        2.29      0.51 o 
  -7   8   1        1.27        1.72      0.50 o 
  -6   8   1        0.55        0.71      0.29 o 
  -5   8   1       30.27       29.30      0.82 o 
  -4   8   1       34.39       36.10      0.88 o 
  -3   8   1      103.87      107.67      1.53 o 
  -2   8   1        5.70        5.45      0.31 o 
  -1   8   1      161.10      159.77      2.03 o 
   0   8   1        1.05        1.63      0.21 o 
   1   8   1        2.36        2.87      0.28 o 
   2   8   1        4.21        4.40      0.33 o 
   3   8   1        9.11        8.69      0.56 o 
   4   8   1       39.36       34.48      1.03 o 
   5   8   1       14.52       12.14      0.65 o 
   6   8   1        2.19        2.98      0.41 o 
   7   8   1        0.03        0.02      0.36 o 
  -8   9   1        0.15       -0.15      0.38 o 
  -7   9   1        2.81        2.62      0.46 o 
  -6   9   1       25.36       28.80      1.36 o 
  -5   9   1        1.88        1.67      0.34 o 
  -4   9   1       17.10       15.84      0.69 o 
  -3   9   1       18.43       19.41      0.57 o 
  -2   9   1       68.21       65.64      1.37 o 
  -1   9   1        0.16       -0.10      0.19 o 
   0   9   1       13.33       12.56      0.44 o 
   1   9   1       44.36       44.16      1.04 o 
   2   9   1        1.23        1.21      0.32 o 
   3   9   1       12.14       10.57      0.66 o 
   4   9   1        2.41        2.38      0.46 o 
   5   9   1        6.40        7.38      0.59 o 
   6   9   1        1.74        2.30      0.47 o 
   7   9   1        0.77        1.18      0.54 o 
  -7  10   1       14.68       15.63      1.21 o 
  -6  10   1        7.84        9.71      0.61 o 
  -5  10   1       78.49       78.08      1.54 o 
  -4  10   1       54.81       54.73      1.20 o 
  -3  10   1        8.12        5.33      0.50 o 
  -2  10   1       50.71       48.11      1.40 o 
  -1  10   1        3.01        1.79      0.31 o 
   0  10   1      161.81      156.73      2.08 o 
   1  10   1      143.45      143.16      2.46 o 
   2  10   1        0.27        0.24      0.26 o 
   3  10   1        0.72        1.25      0.37 o 
   4  10   1        5.31        5.38      0.56 o 
   5  10   1        2.91        3.83      0.53 o 
   6  10   1        3.02        4.35      0.57 o 
  -7  11   1        4.94        5.92      0.57 o 
  -6  11   1        9.40       10.48      0.66 o 
  -5  11   1        0.13        0.58      0.52 o 
  -4  11   1        9.65        9.40      0.75 o 
  -3  11   1        0.37       -0.25      0.28 o 
  -2  11   1       32.00       33.46      0.94 o 
  -1  11   1       27.87       24.29      0.93 o 
   0  11   1       81.74       92.16      1.64 o 
   1  11   1        0.00       -0.12      0.26 o 
   2  11   1       19.88       16.00      0.73 o 
   3  11   1        0.01       -0.27      0.33 o 
   4  11   1        0.50        0.65      0.37 o 
   5  11   1        0.88        1.57      0.46 o 
  -6  12   1        0.32        1.02      0.52 o 
  -5  12   1        2.03        0.93      0.46 o 
  -4  12   1       13.92       11.03      0.82 o 
  -3  12   1        5.71        6.91      0.68 o 
  -2  12   1       10.12       10.77      0.61 o 
  -1  12   1       26.10       25.37      0.81 o 
   0  12   1        0.03        0.46      0.34 o 
   1  12   1        4.74        5.97      0.47 o 
   2  12   1        1.88        2.11      0.41 o 
   3  12   1        1.64        0.97      0.44 o 
   4  12   1        0.35        0.68      0.44 o 
  -5  13   1        3.12        2.44      0.60 o 
  -4  13   1        1.69        1.13      0.50 o 
  -3  13   1        7.85        7.19      0.59 o 
  -2  13   1        0.07       -0.25      0.31 o 
  -1  13   1        0.30       -0.02      0.37 o 
   0  13   1        4.81        4.15      0.69 o 
   1  13   1        0.54        0.23      0.85 o 
   2  13   1        0.18        0.23      0.36 o 
   3  13   1        0.30        0.85      0.41 o 
  -4  14   1        0.26       -0.10      0.46 o 
  -3  14   1        1.09        0.22      0.38 o 
  -2  14   1        2.66        2.25      0.53 o 
  -1  14   1        0.84        1.18      1.09 o 
   0  14   1        0.02       -0.12      0.50 o 
   1  14   1        1.47        1.14      0.57 o 
   2  14   1        0.18        0.56      0.55 o 
  -2  15   1        0.00       -0.21      0.68 o 
  -1  15   1        0.67        0.68      0.59 o 
  -1 -15   2        0.05       -0.29      0.53 o 
   0 -15   2        4.93        6.46      0.69 o 
   1 -15   2        0.00       -0.20      0.45 o 
   2 -15   2        7.64        8.71      0.64 o 
   3 -15   2        4.47        4.02      0.66 o 
  -3 -14   2        0.13        1.16      0.58 o 
  -2 -14   2        3.55        4.05      0.72 o 
  -1 -14   2        6.95        7.61      0.96 o 
   0 -14   2        6.07        7.05      0.71 o 
   1 -14   2        1.22        1.11      0.38 o 
   2 -14   2        2.23        2.75      0.44 o 
   3 -14   2        1.62        1.60      0.53 o 
   4 -14   2        0.03       -0.44      0.44 o 
   5 -14   2        0.96        1.30      0.70 o 
  -4 -13   2        3.29        4.72      0.55 o 
  -3 -13   2       10.41        9.26      0.66 o 
  -2 -13   2        8.81        7.75      1.31 o 
  -1 -13   2        1.58        1.66      0.44 o 
   0 -13   2       18.46       18.08      0.68 o 
   1 -13   2        5.65        6.29      0.47 o 
   2 -13   2        1.40        1.62      0.37 o 
   3 -13   2        0.10        0.00      0.39 o 
   4 -13   2        0.44        1.41      0.50 o 
   5 -13   2        3.82        3.25      0.62 o 
   6 -13   2        3.18        5.05      1.87 o 
  -5 -12   2        5.36        6.76      0.71 o 
  -4 -12   2       12.24       12.70      0.71 o 
  -3 -12   2        1.96        1.81      0.40 o 
  -2 -12   2       30.96       26.35      0.81 o 
  -1 -12   2       14.72       18.36      0.96 o 
   0 -12   2        0.04        0.25      0.26 o 
   1 -12   2        0.27        0.16      0.27 o 
   2 -12   2        1.27        0.78      0.32 o 
   3 -12   2        6.02        7.13      0.66 o 
   4 -12   2        2.37        2.38      0.53 o 
   5 -12   2        0.09        0.06      0.34 o 
   6 -12   2        1.85        1.98      0.43 o 
  -6 -11   2        0.00        0.29      0.43 o 
  -5 -11   2        6.63        5.79      0.61 o 
  -4 -11   2        6.19        5.94      0.49 o 
  -3 -11   2        0.22        0.68      0.29 o 
  -2 -11   2       28.24       25.77      0.76 o 
  -1 -11   2       55.80       55.61      1.17 o 
   0 -11   2        1.55        1.73      0.29 o 
   1 -11   2       17.29       17.62      0.64 o 
   2 -11   2        8.51        8.01      0.61 o 
   3 -11   2       53.98       46.93      1.11 o 
   4 -11   2        2.33        1.97      0.35 o 
   5 -11   2        0.92        0.65      0.33 o 
   6 -11   2        1.30        0.84      0.35 o 
   7 -11   2        4.79        6.21      0.64 o 
  -6 -10   2        3.82        5.09      0.58 o 
  -5 -10   2        0.09       -0.29      0.29 o 
  -4 -10   2        1.20        1.36      0.36 o 
  -3 -10   2        1.88        0.95      0.32 o 
  -2 -10   2       13.08       12.31      0.56 o 
  -1 -10   2      221.62      223.47      2.79 o 
   0 -10   2       20.25       20.10      0.56 o 
   1 -10   2       49.76       47.87      0.99 o 
   2 -10   2       17.62       15.84      0.67 o 
   3 -10   2       26.47       24.52      0.82 o 
   4 -10   2        8.05        7.33      0.50 o 
   5 -10   2        8.08        7.77      0.52 o 
   6 -10   2        0.38        0.41      0.33 o 
   7 -10   2        2.59        3.06      0.49 o 
  -7  -9   2        9.98       10.04      0.73 o 
  -6  -9   2        5.83        6.23      0.56 o 
  -5  -9   2        0.06        0.04      0.28 o 
  -4  -9   2        4.67        5.46      0.41 o 
  -3  -9   2        0.50        1.03      0.23 o 
  -2  -9   2        0.32       -0.19      0.19 o 
  -1  -9   2      149.21      138.56      1.84 o 
   0  -9   2       39.09       34.69      0.67 o 
   1  -9   2       59.95       64.30      0.92 o 
   2  -9   2       52.77       50.92      0.85 o 
   3  -9   2      129.79      117.23      1.88 o 
   4  -9   2        7.12        7.67      0.48 o 
   5  -9   2       10.47       12.11      0.60 o 
   6  -9   2        4.62        5.05      0.50 o 
   7  -9   2       15.75       16.95      0.84 o 
   8  -9   2        1.28        1.42      0.42 o 
  -7  -8   2        0.88        0.90      0.61 o 
  -6  -8   2       14.45       14.04      0.64 o 
  -5  -8   2        0.98        1.01      0.29 o 
  -4  -8   2        7.66        7.77      0.44 o 
  -3  -8   2       89.97       92.82      1.46 o 
  -2  -8   2       25.46       27.63      0.71 o 
  -1  -8   2      297.44      301.17      3.53 o 
   0  -8   2       30.13       35.47      0.64 o 
   1  -8   2       29.05       33.94      0.59 o 
   2  -8   2       15.78       16.77      0.45 o 
   3  -8   2       81.18       68.35      1.24 o 
   4  -8   2      447.10      437.68      5.61 o 
   5  -8   2       14.49       10.87      0.87 o 
   6  -8   2       37.18       38.95      1.12 o 
   7  -8   2        1.39        2.16      0.40 o 
   8  -8   2        0.48        0.45      0.35 o 
  -8  -7   2        0.85        1.08      0.41 o 
  -7  -7   2        0.02       -0.25      0.25 o 
  -6  -7   2        0.28        0.42      0.24 o 
  -5  -7   2       34.24       28.07      0.85 o 
  -4  -7   2       31.79       23.83      0.60 o 
  -3  -7   2       81.26       78.94      1.24 o 
  -2  -7   2       61.49       54.10      0.93 o 
  -1  -7   2       41.47       46.73      0.70 o 
   0  -7   2       14.11       15.54      0.36 o 
   1  -7   2      117.78      123.58      1.33 o 
   2  -7   2        8.15        8.93      0.30 o 
   3  -7   2      264.46      293.16      3.83 o 
   4  -7   2       64.22       56.39      1.07 o 
   5  -7   2      208.61      203.46      3.53 o 
   6  -7   2        1.23        1.67      0.33 o 
   7  -7   2        0.20       -0.25      0.25 o 
   8  -7   2        3.51        4.21      0.48 o 
  -8  -6   2        1.23        1.25      0.32 o 
  -7  -6   2        0.72        0.23      0.24 o 
  -6  -6   2       29.07       33.93      1.09 o 
  -5  -6   2        7.21        4.08      0.39 o 
  -4  -6   2       32.47       32.24      0.68 o 
  -3  -6   2        3.85        3.26      0.22 o 
  -2  -6   2      474.80      517.91      5.74 o 
  -1  -6   2       12.89       26.09      0.46 o 
   0  -6   2      925.55     1050.11     11.40 o 
   1  -6   2       87.74      100.90      1.09 o 
   2  -6   2      753.23      828.28      7.82 o 
   3  -6   2       57.15       74.13      1.01 o 
   4  -6   2        6.46        7.73      0.50 o 
   5  -6   2       14.04       12.58      0.46 o 
   6  -6   2       25.70       24.39      0.79 o 
   7  -6   2       10.32        9.91      0.59 o 
   8  -6   2        1.63        1.04      0.34 o 
   9  -6   2        0.04       -0.10      0.48 o 
  -8  -5   2        0.87        0.51      0.28 o 
  -7  -5   2        1.47        1.17      0.27 o 
  -6  -5   2        8.74       11.37      0.50 o 
  -5  -5   2        1.57        1.89      0.24 o 
  -4  -5   2       57.92       65.37      1.06 o 
  -3  -5   2       67.31       65.57      1.00 o 
  -2  -5   2      253.14      251.27      3.12 o 
  -1  -5   2       12.77        9.98      0.25 o 
   0  -5   2       59.50       55.24      0.68 o 
   1  -5   2       67.77       64.37      0.82 o 
   2  -5   2        9.79       10.13      0.25 o 
   3  -5   2        7.20        8.59      0.27 o 
   5  -5   2       10.07        9.50      0.47 o 
   6  -5   2       49.32       49.99      1.13 o 
   7  -5   2        5.86        4.21      0.40 o 
   8  -5   2        3.61        4.94      0.46 o 
   9  -5   2        0.30        0.01      0.30 o 
  -9  -4   2        0.36        0.68      0.41 o 
  -8  -4   2        5.72        5.39      0.45 o 
  -7  -4   2        0.19        0.45      0.23 o 
  -6  -4   2        9.23        7.80      0.43 o 
  -5  -4   2        4.33        5.95      0.35 o 
  -4  -4   2        3.48        1.97      0.21 o 
  -3  -4   2      532.35      540.70      6.54 o 
  -2  -4   2      172.29      208.06      2.21 o 
  -1  -4   2      287.42      287.72      3.50 o 
   0  -4   2       73.97       69.56      0.83 o 
   1  -4   2      386.16      373.52      4.83 o 
   2  -4   2      232.54      250.67      2.85 o 
   3  -4   2      138.26      152.56      2.03 o 
   4  -4   2       26.81       22.80      1.44 o 
   5  -4   2        3.01        3.14      0.29 o 
   6  -4   2       10.16       10.08      0.55 o 
   7  -4   2       60.12       55.52      1.23 o 
   8  -4   2       11.06       10.81      0.61 o 
   9  -4   2        2.60        2.37      0.40 o 
  -9  -3   2       23.48       25.71      0.86 o 
  -8  -3   2        0.90        0.82      0.36 o 
  -7  -3   2        4.10        4.93      0.38 o 
  -6  -3   2        5.27        5.38      0.39 o 
  -5  -3   2       57.06       53.49      1.94 o 
  -4  -3   2      131.15      136.08      2.09 o 
  -3  -3   2        2.23        2.79      0.14 o 
  -2  -3   2      700.82      719.52      7.22 o 
  -1  -3   2       64.81       57.16      0.63 o 
   0  -3   2      187.56      176.36      2.00 o 
   1  -3   2       42.06       49.03      0.59 o 
   2  -3   2      343.38      170.86      5.00 o 
   3  -3   2       76.50       96.42      1.51 o 
   4  -3   2       29.65       26.04      0.70 o 
   5  -3   2        2.51        2.04      0.23 o 
   6  -3   2       28.25       21.30      0.64 o 
   7  -3   2        1.62        1.95      0.29 o 
   8  -3   2       18.38       17.94      1.15 o 
   9  -3   2       12.04       13.42      0.67 o 
  -9  -2   2        7.84        8.49      0.63 o 
  -8  -2   2        3.62        4.12      0.44 o 
  -7  -2   2        0.97        0.48      0.25 o 
  -6  -2   2        1.17        0.77      0.22 o 
  -4  -2   2       17.05       22.70      1.11 o 
  -3  -2   2      317.22      347.22      4.22 o 
  -2  -2   2       29.35       25.81      0.43 o 
  -1  -2   2     3169.70     2998.44     26.28 o 
   0  -2   2     6833.43     6382.53     82.64 o 
   1  -2   2      219.58      237.14      2.88 o 
   2  -2   2      421.31      447.10      8.58 o 
   3  -2   2      370.16      403.04      4.88 o 
   4  -2   2      109.53      108.79      1.47 o 
   5  -2   2       25.09       26.55      0.79 o 
   6  -2   2       14.84       13.18      0.49 o 
   7  -2   2        3.23        2.79      0.31 o 
   8  -2   2        9.22        8.29      0.50 o 
   9  -2   2       18.75       17.19      0.72 o 
  -9  -1   2        0.93        0.59      0.34 o 
  -8  -1   2       36.35       37.38      1.06 o 
  -7  -1   2        3.13        1.78      0.28 o 
  -6  -1   2      164.52      164.62      2.59 o 
  -5  -1   2       21.56       14.72      1.03 o 
  -4  -1   2       45.96       44.85      0.78 o 
  -3  -1   2      326.28      324.89      5.95 o 
  -2  -1   2      369.55      358.02      3.93 o 
  -1  -1   2     1385.04     1416.71     16.57 o 
   0  -1   2      173.20      181.53      2.75 o 
   1  -1   2     4092.35     3870.47     50.90 o 
   2  -1   2        1.24        1.56      0.20 o 
   3  -1   2      372.39      412.57      8.07 o 
   4  -1   2       85.31       97.89      1.49 o 
   5  -1   2        9.61       10.36      0.32 o 
   6  -1   2       18.86       17.46      0.52 o 
   7  -1   2        3.30        4.10      0.32 o 
   8  -1   2       25.13       27.25      0.79 o 
   9  -1   2        7.17        7.67      0.94 o 
  -9   0   2        0.71        0.90      0.31 o 
  -8   0   2        2.37        2.63      0.35 o 
  -7   0   2        0.00        0.69      0.24 o 
  -6   0   2       75.88       78.93      2.04 o 
  -5   0   2      167.53      148.22      6.90 o 
  -4   0   2        8.76       11.82      0.64 o 
  -3   0   2       54.07       58.17      0.88 o 
  -2   0   2        5.56        6.20      0.25 o 
  -1   0   2      906.18      888.84     10.36 o 
   0   0   2      104.93      103.99      2.30 o 
   1   0   2     3864.72     3786.73     71.04 o 
   2   0   2     3618.51     3896.04     73.46 o 
   3   0   2       23.70       33.78      0.97 o 
   4   0   2        2.51        1.90      0.49 o 
   5   0   2        0.13        0.48      0.13 o 
   6   0   2       41.09       33.44      0.73 o 
   7   0   2        4.22        2.30      0.26 o 
   8   0   2        6.09        6.63      0.42 o 
   9   0   2        0.00        0.04      0.27 o 
  -9   1   2        1.05        0.45      0.31 o 
  -8   1   2       10.24       10.78      0.60 o 
  -7   1   2       38.37       38.73      0.97 o 
  -6   1   2        2.16        1.90      0.28 o 
  -5   1   2      212.91      193.61     10.11 o 
  -4   1   2        7.07        8.95      0.31 o 
  -3   1   2       30.32       35.83      0.63 o 
  -2   1   2     1582.77     1579.86     15.57 o 
  -1   1   2     9883.72     9563.35    124.46 o 
   0   1   2       41.71       27.80      0.43 o 
   1   1   2     9479.28     8947.86    240.11 o 
   2   1   2     1232.36     1378.70     21.22 o 
   3   1   2      161.03      169.43      3.51 o 
   4   1   2      222.65      223.25      4.65 o 
   5   1   2        5.83        5.17      0.31 o 
   6   1   2       47.17       49.71      1.46 o 
   7   1   2        3.06        3.66      0.29 o 
   8   1   2        0.01       -0.14      0.22 o 
   9   1   2        1.23        0.88      0.27 o 
  -9   2   2        8.29        8.98      0.59 o 
  -8   2   2        0.68        0.46      0.28 o 
  -7   2   2        3.68        3.29      0.36 o 
  -6   2   2        3.49        1.82      0.28 o 
  -5   2   2       91.53       96.75      1.62 o 
  -4   2   2        2.43        1.93      0.17 o 
  -3   2   2      139.51      140.93      1.70 o 
  -2   2   2      121.92      118.66      1.57 o 
  -1   2   2     2536.52     2532.81     29.67 o 
   0   2   2      561.65      586.49      6.90 o 
   1   2   2     2031.05     1979.99     26.08 o 
   2   2   2      686.02      737.00      8.71 o 
   3   2   2      533.05      548.59      6.64 o 
   4   2   2        9.45        6.57      0.23 o 
   5   2   2      142.20      144.55      1.61 o 
   6   2   2      154.97      148.78      2.08 o 
   7   2   2        5.77        4.78      0.30 o 
   8   2   2        1.34        1.64      0.25 o 
   9   2   2       15.57       18.88      0.69 o 
  -9   3   2        0.58        0.32      0.31 o 
  -8   3   2        4.41        4.35      0.57 o 
  -7   3   2        9.39        8.85      0.54 o 
  -6   3   2      333.15      321.55      4.19 o 
  -5   3   2        4.64        2.56      0.28 o 
  -4   3   2      409.83      422.74      4.90 o 
  -3   3   2       57.87       79.05      0.96 o 
  -2   3   2     1134.56     1152.65     18.68 o 
  -1   3   2       94.26       84.14      1.05 o 
   0   3   2        0.01       -0.07      0.07 o 
   2   3   2      587.36      610.16      7.27 o 
   3   3   2       51.19       65.01      0.84 o 
   4   3   2       37.85       40.14      0.79 o 
   5   3   2       71.99       80.41      1.34 o 
   6   3   2       28.87       28.07      0.79 o 
   7   3   2        0.99        1.18      0.22 o 
   8   3   2        5.33        4.04      0.35 o 
   9   3   2        0.08       -0.01      0.35 o 
  -9   4   2        1.06        1.05      0.37 o 
  -8   4   2        0.23        0.56      0.30 o 
  -7   4   2        0.72        0.68      0.26 o 
  -6   4   2      133.61      132.67      2.31 o 
  -5   4   2        4.05        6.10      0.36 o 
  -4   4   2        4.16        3.17      0.28 o 
  -3   4   2      213.61      254.45      2.95 o 
  -2   4   2       11.14        9.39      0.30 o 
  -1   4   2        4.04        2.82      0.16 o 
   0   4   2        8.18        5.30      0.25 o 
   1   4   2      155.45      174.27      2.51 o 
   2   4   2      311.40      355.16      5.58 o 
   3   4   2        6.15        5.85      0.24 o 
   4   4   2        0.45        0.67      0.18 o 
   5   4   2       10.22        8.89      0.44 o 
   6   4   2        0.21        0.28      0.18 o 
   7   4   2        0.44        0.29      0.23 o 
   8   4   2        1.22        1.63      0.35 o 
  -9   5   2        1.95        1.05      0.48 o 
  -8   5   2        0.10        0.18      0.29 o 
  -7   5   2        0.45        0.75      0.29 o 
  -6   5   2       24.16       27.00      0.85 o 
  -5   5   2      158.56      135.57      2.03 o 
  -4   5   2        9.35        9.76      0.47 o 
  -3   5   2      202.41      219.77      2.62 o 
  -2   5   2      237.91      264.91      3.07 o 
  -1   5   2        1.19        1.90      0.15 o 
   0   5   2       66.56       82.12      1.07 o 
   1   5   2        0.27        0.10      0.11 o 
   2   5   2      285.02      295.43      9.84 o 
   3   5   2       20.43       19.60      3.87 o 
   4   5   2       39.54       43.64      0.87 o 
   5   5   2        9.57        9.43      0.40 o 
   6   5   2        1.39        2.01      0.25 o 
   7   5   2       23.73       26.56      0.74 o 
   8   5   2        2.55        3.02      0.35 o 
  -9   6   2        6.32        5.47      0.61 o 
  -8   6   2        0.09       -0.22      0.29 o 
  -7   6   2        9.48        8.28      0.58 o 
  -6   6   2        0.52        1.52      0.29 o 
  -5   6   2       32.70       26.83      0.82 o 
  -4   6   2       40.90       36.61      1.68 o 
  -3   6   2       61.53       62.25      1.05 o 
  -2   6   2       22.58       22.17      0.47 o 
  -1   6   2       49.96       52.53      0.71 o 
   0   6   2       58.61       63.84      0.84 o 
   1   6   2       54.34       68.69      1.21 o 
   2   6   2        2.43        2.42      0.21 o 
   3   6   2       24.59       25.93      3.11 o 
   4   6   2        0.98        0.29      0.20 o 
   5   6   2        0.78        0.51      0.20 o 
   6   6   2       12.05       14.14      0.55 o 
   7   6   2        0.35        0.44      0.25 o 
   8   6   2        4.57        4.73      0.42 o 
  -8   7   2        0.01        0.04      0.33 o 
  -7   7   2       12.29       12.98      0.74 o 
  -6   7   2       11.39       10.33      0.55 o 
  -5   7   2        7.86        6.78      0.45 o 
  -4   7   2       42.88       45.20      0.97 o 
  -3   7   2       20.17       17.31      0.53 o 
  -1   7   2       96.86      103.91      1.31 o 
   0   7   2      197.29      193.45      2.34 o 
   1   7   2       48.90       60.12      1.27 o 
   2   7   2        3.40        4.02      0.29 o 
   3   7   2       35.20       41.36      1.08 o 
   4   7   2       48.50       50.01      1.69 o 
   5   7   2        0.59        0.18      0.28 o 
   6   7   2        8.21        9.74      0.57 o 
   7   7   2        6.16        7.03      0.73 o 
  -8   8   2        1.05        2.09      0.47 o 
  -7   8   2        7.49        8.16      0.56 o 
  -6   8   2       23.12       23.70      0.88 o 
  -5   8   2       16.87       14.58      0.66 o 
  -4   8   2        2.41        1.70      0.37 o 
  -3   8   2       13.42       15.04      0.70 o 
  -2   8   2       47.75       44.59      0.77 o 
  -1   8   2       34.35       34.22      0.69 o 
   0   8   2       65.98       72.95      1.08 o 
   1   8   2        7.59        7.12      0.47 o 
   2   8   2        7.84        5.59      0.37 o 
   3   8   2       40.03       39.43      1.13 o 
   4   8   2        0.66        0.11      0.35 o 
   5   8   2        8.28        7.23      0.63 o 
   6   8   2        0.00        0.35      0.29 o 
   7   8   2        1.31        1.09      0.37 o 
  -8   9   2        0.80        0.32      0.46 o 
  -7   9   2        7.49        9.20      0.62 o 
  -6   9   2        6.81        6.92      0.52 o 
  -5   9   2       24.59       25.36      0.81 o 
  -4   9   2       21.14       19.84      0.59 o 
  -3   9   2        1.66        1.20      0.27 o 
  -2   9   2        0.57        1.17      0.29 o 
  -1   9   2        7.41        6.69      0.35 o 
   0   9   2        3.24        3.81      0.35 o 
   1   9   2       17.06       15.39      0.65 o 
   2   9   2        7.92        7.73      0.47 o 
   3   9   2        1.32        2.75      0.51 o 
   4   9   2       37.01       32.55      1.09 o 
   5   9   2        2.04        2.11      0.40 o 
   6   9   2        6.01        8.06      0.65 o 
  -7  10   2        1.25        1.91      0.43 o 
  -6  10   2       47.06       42.67      1.13 o 
  -5  10   2        9.09       12.49      0.66 o 
  -4  10   2       25.31       27.74      1.13 o 
  -3  10   2        2.64        2.52      0.36 o 
  -2  10   2        6.32        7.46      0.49 o 
  -1  10   2       43.62       46.76      0.90 o 
   0  10   2        9.05        7.90      0.75 o 
   1  10   2       95.87       98.58      1.88 o 
   2  10   2       14.16       12.28      0.62 o 
   3  10   2        0.08        0.45      0.35 o 
   4  10   2        0.27        0.39      0.34 o 
   5  10   2        2.90        2.22      0.45 o 
   6  10   2        0.28        0.97      0.56 o 
  -7  11   2        0.23        0.82      0.52 o 
  -6  11   2        2.31        1.55      0.52 o 
  -5  11   2       10.25       10.33      0.81 o 
  -4  11   2        0.01        0.31      0.38 o 
  -3  11   2        1.36        0.84      0.31 o 
  -2  11   2       15.24       13.79      0.66 o 
  -1  11   2       17.89       19.27      0.69 o 
   0  11   2       42.18       45.28      1.06 o 
   1  11   2       50.08       44.27      1.04 o 
   2  11   2        0.91        0.84      0.33 o 
   3  11   2        1.58        0.26      0.39 o 
   4  11   2        3.40        2.53      0.50 o 
   5  11   2        2.79        1.84      0.64 o 
  -6  12   2        0.01       -0.09      0.46 o 
  -5  12   2        7.77        7.63      0.75 o 
  -4  12   2        1.86        3.43      0.56 o 
  -3  12   2        1.58        2.08      0.39 o 
  -2  12   2        0.01        0.25      0.30 o 
  -1  12   2        2.13        2.43      0.73 o 
   0  12   2       22.71       20.87      1.17 o 
   1  12   2        0.29        0.26      0.34 o 
   2  12   2        0.05       -0.20      0.33 o 
   3  12   2        0.06       -0.12      0.51 o 
   4  12   2        1.55        1.33      0.49 o 
  -5  13   2        3.17        3.44      0.86 o 
  -4  13   2        0.00        0.79      0.59 o 
  -3  13   2       12.20       10.75      0.73 o 
  -2  13   2        1.78        2.10      0.44 o 
  -1  13   2        4.51        4.51      0.73 o 
   0  13   2        1.19        0.20      0.64 o 
   1  13   2        2.30        2.04      0.51 o 
   2  13   2        3.22        2.81      0.49 o 
   3  13   2        4.17        4.32      0.69 o 
  -4  14   2        7.28        7.94      0.95 o 
  -3  14   2        6.77        5.91      0.87 o 
  -2  14   2        1.12        0.57      0.58 o 
  -1  14   2        1.30        0.82      0.57 o 
   0  14   2        0.70        0.20      0.52 o 
   1  14   2        3.43        2.70      1.00 o 
   2  14   2        0.02       -0.42      0.42 o 
  -1 -15   3        0.03       -0.02      0.44 o 
   0 -15   3        0.46        0.38      0.45 o 
   1 -15   3        0.07        0.23      0.38 o 
   2 -15   3        0.15        0.13      0.49 o 
   3 -15   3        1.74        1.48      0.74 o 
  -3 -14   3        1.11       -0.03      1.19 o 
  -2 -14   3        0.12        0.83      0.53 o 
  -1 -14   3        1.31        0.96      0.40 o 
   0 -14   3        6.36        5.79      0.57 o 
   1 -14   3       14.25       14.71      0.81 o 
   2 -14   3        1.08        1.84      0.52 o 
   3 -14   3        0.16        0.19      0.47 o 
   4 -14   3        0.22        0.17      0.48 o 
   5 -14   3        3.18        4.73      1.17 o 
  -4 -13   3        0.16        0.23      0.37 o 
  -3 -13   3        2.46        2.85      0.59 o 
  -2 -13   3        0.54        0.57      0.39 o 
  -1 -13   3        5.60        3.88      0.48 o 
   0 -13   3        1.62        1.60      0.33 o 
   1 -13   3        2.06        2.76      0.38 o 
   2 -13   3        2.87        2.36      0.38 o 
   3 -13   3        6.64        7.57      0.73 o 
   4 -13   3        0.00       -0.42      0.42 o 
   5 -13   3        0.03       -0.26      0.45 o 
   6 -13   3        0.48        0.08      0.59 o 
  -5 -12   3        1.07        1.84      0.51 o 
  -4 -12   3        7.26        8.86      0.61 o 
  -3 -12   3       14.47       15.34      0.70 o 
  -2 -12   3        0.22        0.24      0.27 o 
  -1 -12   3        0.47        0.17      0.35 o 
   0 -12   3        6.98        8.31      0.49 o 
   1 -12   3       32.59       29.31      0.82 o 
   2 -12   3        8.40        7.79      0.52 o 
   3 -12   3        3.61        2.91      0.53 o 
   4 -12   3        4.67        4.04      0.62 o 
   5 -12   3        5.83        7.61      0.58 o 
   6 -12   3        1.00        1.12      0.39 o 
  -6 -11   3        0.11       -0.35      0.37 o 
  -5 -11   3        2.27        2.19      0.47 o 
  -4 -11   3       11.36       11.22      0.56 o 
  -3 -11   3        0.44        0.31      0.25 o 
  -2 -11   3        0.55        0.68      0.27 o 
  -1 -11   3       14.31       10.91      0.50 o 
   0 -11   3        3.58        6.02      0.42 o 
   1 -11   3        5.16        4.12      0.37 o 
   2 -11   3        2.42        2.57      0.32 o 
   3 -11   3       11.07       11.75      0.61 o 
   4 -11   3        7.42        5.12      0.46 o 
   5 -11   3        4.76        5.82      0.49 o 
   6 -11   3        3.10        1.69      0.43 o 
   7 -11   3        1.99        2.43      0.50 o 
  -6 -10   3       13.37       13.98      0.87 o 
  -5 -10   3        0.67        0.74      0.35 o 
  -4 -10   3        4.86        4.22      0.36 o 
  -3 -10   3        2.87        2.10      0.29 o 
  -2 -10   3       65.35       63.99      1.21 o 
  -1 -10   3       21.65       18.11      0.55 o 
   0 -10   3       22.03       22.59      0.86 o 
   1 -10   3      113.19      101.80      1.51 o 
   2 -10   3       10.20       10.38      0.45 o 
   3 -10   3        4.03        5.15      0.42 o 
   4 -10   3       25.41       19.61      0.72 o 
   5 -10   3       11.08       10.15      0.77 o 
   6 -10   3        1.41        0.73      0.36 o 
   7 -10   3        0.06       -0.32      0.32 o 
  -7  -9   3       11.61       13.77      0.84 o 
  -6  -9   3        1.15        1.18      0.37 o 
  -5  -9   3        0.98        0.19      0.30 o 
  -4  -9   3       10.34       10.53      0.56 o 
  -3  -9   3       25.64       24.76      0.71 o 
  -2  -9   3       39.92       33.37      0.78 o 
  -1  -9   3      171.98      153.28      2.00 o 
   0  -9   3      352.76      354.04      3.85 o 
   1  -9   3       34.45       35.14      0.68 o 
   2  -9   3        1.89        1.59      0.22 o 
   3  -9   3       21.07       22.01      0.69 o 
   4  -9   3       11.19       13.12      0.59 o 
   5  -9   3        9.03        8.80      0.58 o 
   6  -9   3        1.46        2.19      0.62 o 
   7  -9   3        4.77        6.55      0.57 o 
   8  -9   3        4.97        4.56      0.53 o 
  -7  -8   3        6.56        4.85      0.49 o 
  -6  -8   3        9.60       12.52      0.62 o 
  -5  -8   3       11.37       10.07      0.51 o 
  -4  -8   3        1.30        1.52      0.23 o 
  -3  -8   3        2.69        1.93      0.24 o 
  -2  -8   3      206.65      226.86      2.72 o 
  -1  -8   3        0.09        1.88      0.21 o 
   0  -8   3        0.95        3.15      0.25 o 
   1  -8   3        1.47        1.16      0.17 o 
   2  -8   3        0.12        0.01      0.15 o 
   3  -8   3       25.06       21.88      0.88 o 
   4  -8   3      117.03      119.26      1.87 o 
   5  -8   3      123.44      110.90      2.07 o 
   6  -8   3        2.79        2.11      0.36 o 
   7  -8   3        0.59        0.52      0.31 o 
   8  -8   3        0.17        0.03      0.32 o 
  -8  -7   3        2.43        1.48      0.47 o 
  -7  -7   3        5.65        4.01      0.41 o 
  -6  -7   3       40.40       37.81      0.97 o 
  -5  -7   3        1.82        2.28      0.26 o 
  -4  -7   3       31.34       24.44      0.55 o 
  -3  -7   3        3.75        3.20      0.25 o 
  -2  -7   3       16.22       14.33      0.38 o 
  -1  -7   3       92.47       94.35      1.12 o 
   0  -7   3       19.93       16.92      0.48 o 
   1  -7   3      113.13      109.78      1.20 o 
   2  -7   3       72.19       80.85      1.13 o 
   3  -7   3        0.33        0.01      0.17 o 
   4  -7   3      529.85      506.26      7.16 o 
   5  -7   3       39.44       41.35      1.10 o 
   6  -7   3       24.67       24.92      1.09 o 
   7  -7   3        0.44       -0.08      0.26 o 
   8  -7   3        0.39        0.28      0.31 o 
  -8  -6   3        1.25        1.63      0.34 o 
  -7  -6   3        7.43        7.76      0.50 o 
  -6  -6   3        1.27        2.02      0.29 o 
  -5  -6   3       28.58       28.78      0.67 o 
  -4  -6   3      109.83       95.40      1.31 o 
  -3  -6   3       56.65       60.77      0.91 o 
  -2  -6   3      163.15      153.50      1.72 o 
  -1  -6   3        1.65        0.91      0.13 o 
   0  -6   3      199.05      204.04      2.43 o 
   1  -6   3      186.26      211.47      2.31 o 
   2  -6   3        2.89        0.93      0.13 o 
   3  -6   3       87.67       72.36      1.02 o 
   4  -6   3        2.74        2.95      0.24 o 
   5  -6   3        0.31        0.18      0.21 o 
   6  -6   3       12.01       10.92      0.56 o 
   7  -6   3        2.07        1.66      0.32 o 
   8  -6   3        0.73        0.75      0.32 o 
   9  -6   3        6.73        8.47      1.96 o 
  -8  -5   3        3.68        4.47      0.44 o 
  -7  -5   3       14.84       14.42      0.62 o 
  -6  -5   3        2.45        2.85      0.32 o 
  -5  -5   3        1.54        1.20      0.20 o 
  -4  -5   3        1.02        1.18      0.19 o 
  -3  -5   3       13.50       13.68      0.35 o 
  -2  -5   3        0.21        0.00      0.08 o 
  -1  -5   3      226.07      235.13      2.50 o 
   0  -5   3      582.15      602.97      6.13 o 
   1  -5   3      948.91     1033.79      9.07 o 
   2  -5   3       45.33       45.99      0.66 o 
   3  -5   3      255.56      276.98      2.76 o 
   5  -5   3        0.07        0.08      0.20 o 
   6  -5   3       16.64       14.44      0.60 o 
   7  -5   3        0.27       -0.03      0.24 o 
   8  -5   3        2.88        3.94      0.43 o 
   9  -5   3        4.46        4.55      0.49 o 
  -9  -4   3        1.12        0.36      0.40 o 
  -8  -4   3        0.02        0.13      0.27 o 
  -7  -4   3       10.22       10.90      0.61 o 
  -6  -4   3        2.83        2.45      0.29 o 
  -5  -4   3       30.52       39.16      0.76 o 
  -4  -4   3       60.35       61.89      0.99 o 
  -3  -4   3      285.16      300.43      3.43 o 
  -2  -4   3        0.27        0.03      0.07 o 
  -1  -4   3       78.28       88.91      1.10 o 
   0  -4   3     1656.39     1691.37     18.10 o 
   1  -4   3      293.04      315.99      2.86 o 
   2  -4   3      144.22      121.69      1.48 o 
   3  -4   3       52.15       56.95      1.02 o 
   4  -4   3       82.97       86.67      1.29 o 
   5  -4   3       86.27       80.94      1.44 o 
   6  -4   3        3.40        3.74      0.33 o 
   7  -4   3        7.07        6.60      0.44 o 
   8  -4   3        4.01        3.26      0.65 o 
   9  -4   3        9.54        8.96      0.59 o 
  -9  -3   3        0.26        0.11      0.50 o 
  -8  -3   3       38.40       40.29      1.06 o 
  -7  -3   3        6.27        6.08      0.48 o 
  -6  -3   3        1.26        1.22      0.27 o 
  -5  -3   3        2.54        4.05      0.28 o 
  -4  -3   3       18.76       19.51      0.44 o 
  -3  -3   3      417.54      472.97      5.25 o 
  -2  -3   3        5.26        8.08      0.21 o 
  -1  -3   3       14.65       15.10      0.26 o 
   0  -3   3        0.03        0.18      0.07 o 
   1  -3   3      101.16      124.98      1.60 o 
   2  -3   3      380.23      347.39      5.23 o 
   3  -3   3       37.67       46.09      0.72 o 
   4  -3   3      153.01      156.09      2.07 o 
   5  -3   3       12.93       19.27      0.53 o 
   6  -3   3        2.66        2.60      0.40 o 
   7  -3   3        5.78        4.47      0.37 o 
   8  -3   3        0.34        0.35      0.30 o 
   9  -3   3        1.25        1.65      0.49 o 
  -9  -2   3       22.09       23.35      1.28 o 
  -8  -2   3        2.13        2.78      0.51 o 
  -7  -2   3        7.39        6.56      0.62 o 
  -6  -2   3        0.03       -0.22      0.22 o 
  -5  -2   3        8.24        6.13      0.33 o 
  -4  -2   3      491.63      524.27      6.34 o 
  -3  -2   3      264.31      291.47      3.58 o 
  -2  -2   3      228.10      249.26      2.76 o 
  -1  -2   3        0.88        0.69      0.07 o 
   0  -2   3     1407.27     1357.77     13.44 o 
   2  -2   3       19.13       27.88      0.56 o 
   3  -2   3      116.87      114.33      1.69 o 
   4  -2   3      261.82      292.31      3.28 o 
   5  -2   3        3.15        1.97      0.16 o 
   6  -2   3      125.36      121.63      2.25 o 
   7  -2   3       35.25       33.51      0.82 o 
   8  -2   3        1.29        1.20      0.27 o 
   9  -2   3        9.57       12.44      0.67 o 
  -9  -1   3        0.60        0.92      0.36 o 
  -8  -1   3       40.88       42.94      1.09 o 
  -7  -1   3       60.99       59.43      1.26 o 
  -6  -1   3      227.87      224.08      2.68 o 
  -5  -1   3      188.62      179.83      2.41 o 
  -4  -1   3       39.29       39.17      0.63 o 
  -3  -1   3      195.68      220.97      2.53 o 
  -2  -1   3      186.53      194.42      2.18 o 
  -1  -1   3      335.54      325.06      3.85 o 
   0  -1   3      533.81      553.51      7.22 o 
   1  -1   3      514.50      484.13      6.40 o 
   2  -1   3      172.11      197.44      3.94 o 
   3  -1   3      184.91      214.03      4.37 o 
   4  -1   3        3.23        2.15      0.32 o 
   5  -1   3        0.43        0.55      0.14 o 
   6  -1   3        0.31        0.05      0.15 o 
   7  -1   3        0.80        0.36      0.26 o 
   8  -1   3        1.10        1.48      0.33 o 
   9  -1   3        0.07       -0.25      0.25 o 
  -9   0   3        0.00       -0.05      0.31 o 
  -8   0   3       54.06       58.15      1.32 o 
  -7   0   3       90.33       87.94      1.68 o 
  -6   0   3      190.24      199.42      2.70 o 
  -5   0   3       14.69       11.44      0.40 o 
  -4   0   3       54.63       63.43      0.99 o 
  -3   0   3      439.52      480.14      5.27 o 
  -2   0   3       24.30       33.61      0.50 o 
  -1   0   3       76.48       65.82      0.89 o 
   0   0   3     2676.47     2728.54     41.17 o 
   1   0   3       12.47       13.57      0.38 o 
   2   0   3        0.75        2.28      0.22 o 
   3   0   3      370.81      391.45      7.65 o 
   4   0   3        1.97        1.07      0.26 o 
   5   0   3        4.13        1.84      0.35 o 
   6   0   3       10.38        8.29      0.44 o 
   7   0   3       50.80       49.52      1.00 o 
   8   0   3       42.10       48.14      1.04 o 
   9   0   3        2.07        2.68      0.32 o 
  -9   1   3        1.62        1.69      0.39 o 
  -8   1   3       15.22       15.80      0.85 o 
  -7   1   3        1.55        1.90      0.31 o 
  -6   1   3      137.42      127.30      1.87 o 
  -5   1   3      195.69      190.01      2.32 o 
  -4   1   3      289.91      296.77      3.74 o 
  -3   1   3     1265.71     1328.40     13.15 o 
  -2   1   3      516.27      558.25      6.07 o 
  -1   1   3     2576.13     2622.47     30.80 o 
   0   1   3     1257.36     1229.19     16.12 o 
   1   1   3      171.88      176.14      2.12 o 
   2   1   3      526.21      459.92      7.22 o 
   3   1   3       49.42       63.45      1.26 o 
   4   1   3       13.70        8.32      0.53 o 
   5   1   3       42.12       37.85      1.26 o 
   6   1   3        1.14        1.04      0.21 o 
   7   1   3        0.14       -0.02      0.16 o 
   8   1   3        0.40        0.52      0.22 o 
   9   1   3        5.47        5.22      0.38 o 
  -9   2   3        2.19        2.60      0.41 o 
  -8   2   3        2.79        2.61      0.48 o 
  -7   2   3        0.04       -0.19      0.23 o 
  -6   2   3        1.19        1.13      0.23 o 
  -5   2   3       51.27       52.30      0.96 o 
  -4   2   3        1.67        0.80      0.17 o 
  -3   2   3      784.48      946.22      9.44 o 
  -2   2   3        6.57       14.69      0.32 o 
  -1   2   3     3766.98     3742.91     44.07 o 
   0   2   3     2165.27     2184.77     25.59 o 
   1   2   3      103.06      144.25      2.34 o 
   2   2   3      636.30      606.77      6.08 o 
   3   2   3       43.62       58.51      1.20 o 
   4   2   3       62.85       65.98      1.40 o 
   5   2   3      133.97      147.58      2.00 o 
   6   2   3        7.29        9.40      0.47 o 
   7   2   3        0.00       -0.14      0.17 o 
   8   2   3        0.00       -0.15      0.19 o 
   9   2   3        8.72        9.41      0.51 o 
  -9   3   3        4.20        4.48      0.49 o 
  -8   3   3        5.59        4.99      0.47 o 
  -7   3   3        7.91        7.72      0.39 o 
  -6   3   3       42.79       43.33      1.07 o 
  -5   3   3       34.48       34.17      0.76 o 
  -4   3   3       96.94       93.71      1.43 o 
  -3   3   3      118.20      111.44      1.31 o 
  -2   3   3      760.25      860.05      8.11 o 
  -1   3   3       35.91       32.70      0.51 o 
   0   3   3       11.05       10.65      0.26 o 
   1   3   3        2.50        4.38      0.48 o 
   2   3   3      774.32      785.37     10.37 o 
   3   3   3      974.27      972.03     11.60 o 
   4   3   3      101.87      106.25      1.30 o 
   5   3   3        0.05        0.08      0.12 o 
   6   3   3       39.57       36.91      0.77 o 
   7   3   3        2.83        2.02      0.23 o 
   8   3   3        3.33        2.89      0.30 o 
  -9   4   3        1.51        0.98      0.36 o 
  -8   4   3        0.38        0.42      0.29 o 
  -7   4   3        0.25       -0.20      0.20 o 
  -6   4   3        0.71        0.31      0.25 o 
  -5   4   3      259.68      264.89      3.53 o 
  -4   4   3      322.04      334.69      4.29 o 
  -3   4   3       71.86       65.95      0.96 o 
  -2   4   3       91.99      109.11      1.55 o 
  -1   4   3       32.51       40.03      0.67 o 
   0   4   3       15.95       17.77      0.30 o 
   1   4   3      150.19      156.34      2.75 o 
   2   4   3      280.09      290.58      4.02 o 
   3   4   3      608.41      633.54      6.97 o 
   4   4   3       14.35       11.94      0.45 o 
   5   4   3       13.18       12.84      0.68 o 
   6   4   3        0.98        1.04      0.19 o 
   7   4   3        3.59        3.30      0.29 o 
   8   4   3        0.10       -0.01      0.22 o 
  -9   5   3        0.33       -0.18      0.46 o 
  -8   5   3        0.54        0.65      0.33 o 
  -7   5   3        3.41        3.44      0.41 o 
  -6   5   3        0.04       -0.09      0.36 o 
  -5   5   3      206.69      206.34      3.03 o 
  -4   5   3      129.16      123.48      1.62 o 
  -3   5   3       19.62       20.66      0.43 o 
  -2   5   3       41.79       43.09      0.80 o 
  -1   5   3       66.41       70.76      0.86 o 
   0   5   3      321.77      330.06      3.73 o 
   1   5   3       66.20       86.24      1.58 o 
   2   5   3       42.50       16.93      0.94 o 
   3   5   3       19.47       20.54      0.77 o 
   4   5   3      170.98      172.40      2.61 o 
   5   5   3        9.87        8.86      0.39 o 
   6   5   3        6.74        6.88      0.37 o 
   7   5   3        0.13        0.09      0.21 o 
   8   5   3        4.76        4.45      0.38 o 
  -9   6   3        0.09        0.35      0.38 o 
  -8   6   3       46.03       48.75      1.07 o 
  -7   6   3        0.00       -0.04      0.29 o 
  -6   6   3        6.86        5.07      0.40 o 
  -5   6   3      157.45      141.47      2.16 o 
  -4   6   3      207.34      195.93      2.44 o 
  -3   6   3        8.06        6.56      0.32 o 
  -2   6   3        4.08        4.05      0.29 o 
  -1   6   3       28.03       27.99      0.48 o 
   0   6   3       13.62       13.23      0.64 o 
   1   6   3        3.14        5.99      0.33 o 
   2   6   3       16.60       15.28      2.14 o 
   3   6   3       13.43       13.33      0.55 o 
   4   6   3       35.97       39.38      1.00 o 
   5   6   3        0.00        0.07      0.20 o 
   6   6   3        2.59        3.01      0.32 o 
   7   6   3        9.64       11.36      0.55 o 
   8   6   3        0.67        0.35      0.44 o 
  -8   7   3        1.91        1.70      0.44 o 
  -7   7   3        0.01        0.18      0.28 o 
  -6   7   3        0.13       -0.23      0.23 o 
  -5   7   3       78.25       71.61      1.35 o 
  -4   7   3      344.58      339.00      4.72 o 
  -3   7   3       26.75       27.91      0.93 o 
  -2   7   3       62.79       65.22      1.18 o 
  -1   7   3      119.66      127.29      1.55 o 
   0   7   3        0.61        1.20      0.20 o 
   1   7   3       10.20       11.02      0.47 o 
   2   7   3        1.18        1.19      0.27 o 
   3   7   3       13.15       15.36      0.64 o 
   4   7   3        9.33        8.34      0.62 o 
   5   7   3        2.03        1.30      0.35 o 
   6   7   3        0.52        1.73      0.42 o 
   7   7   3       17.80       22.27      0.86 o 
  -8   8   3       18.67       22.48      1.04 o 
  -7   8   3        0.40        0.13      0.31 o 
  -6   8   3        0.01        0.08      0.28 o 
  -5   8   3       18.75       23.21      0.75 o 
  -4   8   3       65.71       57.41      1.02 o 
  -3   8   3        3.06        2.54      0.28 o 
  -2   8   3        0.52        0.86      0.22 o 
  -1   8   3        0.28        0.63      0.19 o 
   0   8   3        0.18       -0.06      0.18 o 
   1   8   3        2.26        2.78      0.31 o 
   2   8   3        5.41        4.14      0.55 o 
   3   8   3        4.09        4.10      0.61 o 
   4   8   3        7.24        5.74      0.50 o 
   5   8   3        2.69        3.53      0.50 o 
   6   8   3        0.00        0.13      0.29 o 
   7   8   3        0.66        1.16      1.14 o 
  -8   9   3        5.81        7.06      0.61 o 
  -7   9   3        1.27        1.21      0.39 o 
  -6   9   3        0.82        0.61      0.33 o 
  -5   9   3       27.61       25.03      0.81 o 
  -4   9   3        8.18        7.21      0.56 o 
  -3   9   3       14.57       16.23      0.66 o 
  -2   9   3      121.59      129.79      2.17 o 
  -1   9   3        0.08       -0.18      0.18 o 
   0   9   3        3.52        2.59      0.30 o 
   1   9   3        0.73        0.18      0.25 o 
   2   9   3        1.98        1.48      0.37 o 
   3   9   3       12.74       11.35      0.71 o 
   4   9   3        5.74        5.28      0.86 o 
   5   9   3        2.99        1.15      0.37 o 
   6   9   3        4.80        4.53      0.54 o 
  -7  10   3        0.53        0.27      0.44 o 
  -6  10   3        8.86        8.95      1.45 o 
  -5  10   3        6.00        6.89      0.66 o 
  -4  10   3        9.33        9.83      0.56 o 
  -3  10   3       12.81       14.20      0.66 o 
  -2  10   3        7.83        6.33      0.45 o 
  -1  10   3       12.65       10.30      0.44 o 
   0  10   3       10.29        9.16      0.50 o 
   1  10   3       20.46       21.36      0.79 o 
   2  10   3        0.78        0.74      0.36 o 
   3  10   3        8.29        7.08      0.63 o 
   4  10   3        1.67        1.42      0.62 o 
   5  10   3        0.00        0.22      0.71 o 
  -6  11   3       17.40       17.45      1.06 o 
  -5  11   3       24.68       23.67      1.16 o 
  -4  11   3        3.76        3.16      0.41 o 
  -3  11   3        6.06        6.87      0.59 o 
  -2  11   3        1.14        0.71      0.32 o 
  -1  11   3       84.74       86.49      2.51 o 
   0  11   3       90.01       93.27      1.94 o 
   1  11   3       26.44       26.53      0.93 o 
   2  11   3        6.75        7.34      0.56 o 
   3  11   3        3.32        2.58      0.74 o 
   4  11   3        1.51        1.06      0.59 o 
   5  11   3        0.91        1.35      0.48 o 
  -6  12   3        0.00       -0.28      0.61 o 
  -5  12   3        3.75        4.84      1.22 o 
  -4  12   3        1.66        1.62      0.70 o 
  -3  12   3        9.04        9.13      0.88 o 
  -2  12   3        0.16        0.29      0.34 o 
  -1  12   3       12.81       13.65      1.05 o 
   0  12   3        1.63        1.71      0.57 o 
   1  12   3       47.78       49.59      1.35 o 
   2  12   3        6.74        7.68      0.62 o 
   3  12   3        2.50        2.88      0.57 o 
   4  12   3        0.28        0.15      0.45 o 
  -5  13   3        0.41        1.09      0.65 o 
  -4  13   3        6.94        6.37      0.83 o 
  -3  13   3        2.32        2.21      0.50 o 
  -2  13   3        3.54        4.69      1.41 o 
  -1  13   3        2.09        2.92      0.67 o 
   0  13   3        0.40        0.59      0.66 o 
   1  13   3        3.30        4.58      0.89 o 
   2  13   3        0.08        0.24      0.40 o 
   3  13   3        1.67        2.68      0.71 o 
  -3  14   3        2.29        3.31      0.53 o 
  -2  14   3        0.54        0.77      0.62 o 
  -1  14   3        0.38        0.46      0.77 o 
   0  14   3        1.10        0.03      0.56 o 
   1  14   3        0.16       -0.02      0.59 o 
  -1 -15   4        4.61        4.68      0.80 o 
   0 -15   4        0.00        0.25      0.41 o 
   1 -15   4        0.12        0.38      0.37 o 
   2 -15   4        0.38        0.12      0.51 o 
   3 -15   4        7.30        7.90      2.20 o 
  -3 -14   4        0.05        0.30      0.51 o 
  -2 -14   4        3.36        2.85      0.78 o 
  -1 -14   4        5.32        7.79      0.62 o 
   0 -14   4        0.17       -0.30      0.30 o 
   1 -14   4        0.32        0.13      0.34 o 
   2 -14   4        1.16        0.81      0.47 o 
   3 -14   4        1.65        2.37      0.58 o 
   4 -14   4       18.79       19.06      1.16 o 
  -4 -13   4        0.62        0.36      0.42 o 
  -3 -13   4        5.04        4.19      0.56 o 
  -2 -13   4        1.81        1.21      0.43 o 
  -1 -13   4        9.43        8.71      0.64 o 
   0 -13   4        0.15        0.76      0.31 o 
   1 -13   4        5.10        4.70      0.54 o 
   2 -13   4       15.00       13.71      0.94 o 
   3 -13   4        0.01        0.26      0.43 o 
   4 -13   4        4.28        5.34      0.68 o 
   5 -13   4        9.34       11.46      0.74 o 
  -5 -12   4        7.88        7.72      0.64 o 
  -4 -12   4       16.52       15.68      0.69 o 
  -3 -12   4        0.18        0.23      0.28 o 
  -2 -12   4        0.05        0.33      0.35 o 
  -1 -12   4       14.74       14.50      0.86 o 
   0 -12   4       29.92       30.74      1.25 o 
   1 -12   4       17.86       21.69      0.73 o 
   2 -12   4       32.48       31.97      1.66 o 
   3 -12   4        5.24        5.51      0.59 o 
   4 -12   4        0.06        0.09      0.31 o 
   5 -12   4        0.04       -0.07      0.32 o 
   6 -12   4        0.50        0.52      0.41 o 
  -6 -11   4        0.03       -0.15      0.49 o 
  -5 -11   4        1.62        3.41      0.39 o 
  -4 -11   4       15.22       16.86      0.81 o 
  -3 -11   4       36.10       36.29      1.16 o 
  -2 -11   4        0.67        0.56      0.26 o 
  -1 -11   4       28.18       29.60      0.85 o 
   0 -11   4      138.18      141.46      2.51 o 
   1 -11   4        0.00       -0.10      0.28 o 
   2 -11   4       46.52       37.06      1.15 o 
   3 -11   4        8.80        8.09      0.52 o 
   4 -11   4        0.62        0.49      0.30 o 
   5 -11   4        0.13        0.09      0.31 o 
   6 -11   4        1.99        2.92      0.48 o 
   7 -11   4        2.73        2.35      0.55 o 
  -6 -10   4        0.81        0.22      0.38 o 
  -5 -10   4        2.44        2.65      0.33 o 
  -4 -10   4        3.29        3.69      0.35 o 
  -3 -10   4       45.20       46.72      1.00 o 
  -2 -10   4        1.32        3.43      0.80 o 
  -1 -10   4       40.55       40.80      0.82 o 
   0 -10   4       26.51       25.58      0.70 o 
   1 -10   4       46.82       33.79      0.70 o 
   2 -10   4       15.00       13.92      0.49 o 
   3 -10   4        0.09       -0.09      0.24 o 
   4 -10   4        7.90       10.05      0.68 o 
   5 -10   4        7.33        6.04      0.54 o 
   6 -10   4       12.02       13.83      0.79 o 
   7 -10   4        6.30        6.52      0.62 o 
  -7  -9   4       19.97       22.69      0.99 o 
  -6  -9   4       26.59       27.01      1.28 o 
  -5  -9   4       10.77       11.09      0.59 o 
  -4  -9   4        0.11        0.08      0.21 o 
  -3  -9   4       17.58       17.42      0.62 o 
  -2  -9   4      224.24      210.40      2.60 o 
  -1  -9   4       20.20       20.53      0.56 o 
   0  -9   4      105.05      112.81      1.47 o 
   1  -9   4        0.02        0.30      0.18 o 
   2  -9   4       46.86       40.60      0.76 o 
   3  -9   4       18.66       22.19      0.70 o 
   4  -9   4        1.01        1.58      0.29 o 
   5  -9   4       33.02       30.37      1.26 o 
   6  -9   4        4.33        5.09      0.49 o 
   7  -9   4        0.92        0.88      0.36 o 
   8  -9   4        0.09       -0.23      0.49 o 
  -7  -8   4        0.02       -0.15      0.27 o 
  -6  -8   4        1.14        1.02      0.25 o 
  -5  -8   4        4.96        5.42      0.41 o 
  -4  -8   4       11.98       11.13      0.51 o 
  -3  -8   4      164.04      158.74      2.25 o 
  -2  -8   4       71.62       74.06      1.10 o 
  -1  -8   4        3.51        2.43      0.21 o 
   0  -8   4       21.04       29.81      0.85 o 
   1  -8   4        0.40       -0.04      0.12 o 
   2  -8   4       49.90       41.76      0.89 o 
   3  -8   4        4.32        4.59      0.35 o 
   4  -8   4       12.08       11.07      0.66 o 
   5  -8   4        0.94        0.27      0.27 o 
   6  -8   4       16.65       17.18      0.74 o 
   7  -8   4        0.29        0.81      0.32 o 
   8  -8   4        3.56        4.43      0.50 o 
  -8  -7   4        0.44        0.28      0.34 o 
  -7  -7   4        0.06       -0.26      0.26 o 
  -6  -7   4        0.92        0.78      0.23 o 
  -5  -7   4       24.57       21.37      0.61 o 
  -4  -7   4        2.44        1.83      0.21 o 
  -3  -7   4        3.04        4.88      0.29 o 
  -2  -7   4      272.81      267.63      3.13 o 
  -1  -7   4      153.34      174.70      1.87 o 
   0  -7   4        4.98        5.29      0.23 o 
   1  -7   4       14.18       22.20      0.46 o 
   2  -7   4      125.29      111.75      1.51 o 
   3  -7   4      387.19      384.01      4.65 o 
   4  -7   4       15.04       11.47      0.57 o 
   5  -7   4      184.06      182.99      2.97 o 
   6  -7   4       33.64       33.35      0.96 o 
   7  -7   4        7.14        7.30      0.54 o 
   8  -7   4        1.48        1.99      0.39 o 
  -8  -6   4        0.41        0.16      0.31 o 
  -7  -6   4        0.17       -0.20      0.26 o 
  -6  -6   4       24.26       19.66      0.76 o 
  -5  -6   4       45.91       48.12      0.94 o 
  -4  -6   4        0.21       -0.03      0.14 o 
  -3  -6   4      153.82      155.74      1.95 o 
  -2  -6   4       32.39       34.10      0.55 o 
  -1  -6   4      145.79      126.80      1.39 o 
   0  -6   4      181.11      175.79      1.84 o 
   1  -6   4       86.72       94.46      1.02 o 
   2  -6   4       32.55       24.76      0.48 o 
   3  -6   4       23.78       24.56      0.51 o 
   4  -6   4      293.49      300.81      4.40 o 
   5  -6   4       61.63       56.77      1.20 o 
   6  -6   4       54.00       51.12      1.17 o 
   7  -6   4        0.01       -0.32      0.32 o 
   8  -6   4        0.21        0.28      0.31 o 
  -8  -5   4        1.97        1.78      0.36 o 
  -7  -5   4        0.40        0.03      0.26 o 
  -6  -5   4        1.02        0.97      0.25 o 
  -5  -5   4       26.53       30.72      0.70 o 
  -4  -5   4        7.09        6.54      0.35 o 
  -3  -5   4        1.27        1.23      0.15 o 
  -2  -5   4       19.96       23.46      0.39 o 
  -1  -5   4      485.35      491.22      5.44 o 
   0  -5   4       88.01      105.14      1.32 o 
   1  -5   4      901.50      977.29     10.54 o 
   2  -5   4      163.68      187.75      2.06 o 
   3  -5   4       19.22       16.24      0.59 o 
   4  -5   4        8.12       10.27      0.81 o 
   5  -5   4       62.22       60.89      1.21 o 
   6  -5   4       48.74       48.33      1.09 o 
   7  -5   4       14.30       12.37      0.59 o 
   8  -5   4        1.02        1.57      0.34 o 
   9  -5   4        6.00        7.60      1.14 o 
  -9  -4   4        2.21        2.17      0.60 o 
  -8  -4   4        0.04       -0.04      0.28 o 
  -7  -4   4        8.23        8.13      0.50 o 
  -6  -4   4       11.13       10.44      0.50 o 
  -5  -4   4       17.67       21.07      0.64 o 
  -4  -4   4       33.07       35.12      0.67 o 
  -3  -4   4        0.21        0.91      0.14 o 
  -2  -4   4      274.07      314.30      3.06 o 
  -1  -4   4      379.94      370.26      3.56 o 
   0  -4   4       10.66       10.21      0.26 o 
   1  -4   4      589.50      704.54      7.08 o 
   2  -4   4        1.88        3.54      0.23 o 
   3  -4   4       88.75       66.27      1.01 o 
   4  -4   4       12.72       10.53      0.39 o 
   5  -4   4       13.95       13.38      0.48 o 
   6  -4   4      152.12      139.26      2.27 o 
   7  -4   4       32.83       33.91      0.96 o 
   8  -4   4        1.50        1.60      0.31 o 
   9  -4   4       19.74       22.38      0.85 o 
  -9  -3   4        0.01        0.53      0.31 o 
  -8  -3   4       26.41       27.72      0.89 o 
  -7  -3   4        0.39        0.17      0.27 o 
  -6  -3   4        1.56        0.73      0.21 o 
  -5  -3   4       71.61       66.75      1.23 o 
  -4  -3   4        5.20        6.68      0.32 o 
  -3  -3   4      127.98      136.97      1.66 o 
  -2  -3   4       36.71       44.68      0.56 o 
  -1  -3   4      150.54      134.68      1.30 o 
   0  -3   4        0.65       -0.05      0.07 o 
   1  -3   4       27.95       34.68      0.55 o 
   2  -3   4      167.23      158.09      2.02 o 
   3  -3   4       47.14       53.26      0.73 o 
   4  -3   4        1.34        1.06      0.14 o 
   5  -3   4       17.93       14.60      0.45 o 
   6  -3   4        5.01        3.55      0.31 o 
   7  -3   4        0.03       -0.10      0.20 o 
   8  -3   4        0.98        0.49      0.37 o 
   9  -3   4        4.78        5.38      0.56 o 
  -9  -2   4        0.07        0.36      0.34 o 
  -8  -2   4       56.61       65.00      1.61 o 
  -7  -2   4        7.60        6.43      0.50 o 
  -6  -2   4       11.12        9.08      0.43 o 
  -5  -2   4        0.29       -0.15      0.15 o 
  -4  -2   4        5.04        4.65      0.33 o 
  -3  -2   4      366.62      394.06      4.38 o 
  -2  -2   4      152.26      167.40      1.93 o 
  -1  -2   4       33.80       25.43      0.34 o 
   0  -2   4       11.29       11.99      0.26 o 
   2  -2   4      182.96      166.79      2.29 o 
   3  -2   4        3.53        2.68      0.15 o 
   4  -2   4        1.80        1.56      0.14 o 
   5  -2   4        0.43        2.20      0.28 o 
   6  -2   4       32.43       32.71      0.77 o 
   7  -2   4        3.88        4.40      0.32 o 
   8  -2   4        1.27        1.53      0.28 o 
   9  -2   4        3.36        4.47      0.70 o 
  -9  -1   4        0.36        0.90      0.37 o 
  -8  -1   4        1.69        2.11      0.41 o 
  -7  -1   4        7.23        7.90      0.49 o 
  -6  -1   4       22.34       19.46      0.55 o 
  -5  -1   4      109.80      108.99      1.45 o 
  -4  -1   4       10.91        6.84      0.34 o 
  -3  -1   4       79.84       86.49      1.04 o 
  -2  -1   4      101.21      106.23      1.28 o 
  -1  -1   4       12.13        6.76      0.22 o 
   0  -1   4     1330.28     1363.38     15.80 o 
   1  -1   4       18.34       16.52      0.32 o 
   2  -1   4      123.10      140.99      1.98 o 
   3  -1   4       50.80       52.93      1.34 o 
   4  -1   4        5.19        7.42      0.73 o 
   5  -1   4       17.79       18.15      0.83 o 
   6  -1   4        3.27        3.44      0.22 o 
   7  -1   4        0.42        0.24      0.18 o 
   8  -1   4        1.68        1.52      0.27 o 
   9  -1   4        0.65       -0.06      0.25 o 
  -9   0   4        0.08       -0.25      0.32 o 
  -8   0   4        5.53        6.34      0.70 o 
  -7   0   4       77.00       79.22      1.38 o 
  -6   0   4      198.58      201.20      3.43 o 
  -5   0   4       21.31       21.76      0.57 o 
  -4   0   4       69.00       84.12      1.25 o 
  -3   0   4       35.98       27.36      0.51 o 
  -2   0   4       79.35       88.16      1.01 o 
  -1   0   4      109.44      123.15      1.59 o 
   0   0   4     3372.45     3328.74     50.23 o 
   1   0   4     1033.28     1091.71     12.89 o 
   2   0   4      741.43      751.11     11.65 o 
   3   0   4       20.35       23.62      0.77 o 
   4   0   4       17.88       14.02      0.66 o 
   5   0   4       27.65       26.06      1.02 o 
   6   0   4        3.83        2.33      0.43 o 
   7   0   4       15.11       16.93      0.63 o 
   8   0   4        0.33        0.38      0.23 o 
   9   0   4       26.22       30.61      0.77 o 
  -9   1   4        0.51        0.38      0.32 o 
  -8   1   4        0.70        0.40      0.29 o 
  -7   1   4       77.68       76.25      1.31 o 
  -6   1   4      111.72      110.66      1.71 o 
  -5   1   4      380.26      376.95      4.76 o 
  -4   1   4       18.98       21.70      0.51 o 
  -3   1   4      243.14      291.13      3.05 o 
  -2   1   4      745.23      809.72      8.12 o 
  -1   1   4      406.18      426.36      5.11 o 
   0   1   4      419.00      417.37      6.39 o 
   1   1   4      605.60      584.20     11.70 o 
   2   1   4      697.86      668.66     15.80 o 
   3   1   4     1193.04     1323.90     20.49 o 
   4   1   4        0.14       -0.15      0.15 o 
   5   1   4       13.34       12.41      0.59 o 
   6   1   4        5.24        5.10      0.46 o 
   7   1   4        0.05       -0.25      0.25 o 
   8   1   4       12.40       13.09      0.46 o 
   9   1   4        0.66        0.56      0.25 o 
  -9   2   4        2.84        2.16      0.41 o 
  -8   2   4        1.14        0.33      0.29 o 
  -7   2   4        4.79        4.67      0.36 o 
  -6   2   4       51.22       55.74      1.22 o 
  -5   2   4       20.83       23.15      0.62 o 
  -4   2   4        1.12        0.78      0.17 o 
  -3   2   4       46.90       54.60      0.74 o 
  -2   2   4       50.65       52.15      0.76 o 
  -1   2   4      401.05      419.95      4.28 o 
   0   2   4     1241.71     1375.24     18.05 o 
   1   2   4      463.51      471.08      6.30 o 
   2   2   4      159.56      149.84      1.59 o 
   3   2   4      618.40      660.84      8.94 o 
   4   2   4        0.50        0.29      0.22 o 
   5   2   4       54.04       58.31      1.38 o 
   6   2   4        2.23        2.10      0.27 o 
   7   2   4        4.92        4.49      0.25 o 
   8   2   4        5.27        4.46      0.31 o 
  -9   3   4        4.88        4.39      0.50 o 
  -8   3   4        3.14        3.35      0.42 o 
  -7   3   4       21.47       22.41      0.85 o 
  -6   3   4        0.01        0.24      0.21 o 
  -5   3   4      130.41      117.37      1.79 o 
  -4   3   4       11.30       10.00      0.34 o 
  -3   3   4       26.41       36.90      0.55 o 
  -2   3   4     1874.73     2060.32     19.14 o 
  -1   3   4      136.66      146.74      1.88 o 
   0   3   4       92.97       94.34      1.16 o 
   1   3   4       35.90       26.97      1.15 o 
   2   3   4       31.17       22.05      0.43 o 
   3   3   4       43.72       32.95      1.12 o 
   4   3   4      866.82      850.26      9.24 o 
   5   3   4       97.94       98.53      1.56 o 
   6   3   4        6.42        5.59      0.32 o 
   7   3   4        2.85        4.20      0.30 o 
   8   3   4        1.02        0.81      0.23 o 
  -9   4   4        0.07        0.49      0.35 o 
  -8   4   4        8.77        9.13      0.46 o 
  -7   4   4        0.67        0.36      0.29 o 
  -6   4   4        0.76        0.73      0.25 o 
  -5   4   4       85.18       72.89      1.28 o 
  -4   4   4      203.74      214.77      2.60 o 
  -3   4   4      164.97      143.52      1.69 o 
  -2   4   4      189.89      219.79      3.44 o 
  -1   4   4      164.58      168.25      2.50 o 
   0   4   4      124.71      121.67      1.58 o 
   1   4   4       44.71       45.49      0.87 o 
   2   4   4        3.44        6.90      0.32 o 
   3   4   4       11.39       10.31      0.37 o 
   4   4   4       12.28       14.41      0.45 o 
   5   4   4        9.14        8.26      0.38 o 
   6   4   4        1.07        0.77      0.19 o 
   7   4   4        0.23        0.29      0.19 o 
   8   4   4        0.00        0.00      0.21 o 
  -9   5   4        1.55        1.72      0.43 o 
  -8   5   4       11.36       11.36      0.55 o 
  -7   5   4        6.28        6.61      0.47 o 
  -6   5   4        0.98        0.68      0.25 o 
  -5   5   4       44.33       38.88      0.89 o 
  -4   5   4        1.92        1.28      0.21 o 
  -3   5   4        1.67        0.75      0.15 o 
  -2   5   4        3.07        2.05      0.24 o 
  -1   5   4        2.41        4.61      0.22 o 
   0   5   4       15.18       16.99      0.44 o 
   1   5   4      136.72      138.38      2.11 o 
   3   5   4        0.27        0.29      0.20 o 
   4   5   4       62.64       63.14      1.33 o 
   5   5   4        3.08        3.10      0.27 o 
   6   5   4       17.95       20.16      0.61 o 
   7   5   4        1.87        2.20      0.29 o 
   8   5   4        0.91        0.97      0.28 o 
  -8   6   4        1.69        2.13      0.53 o 
  -7   6   4        6.77        7.52      0.51 o 
  -6   6   4        1.78        1.54      0.32 o 
  -5   6   4       24.25       27.88      0.91 o 
  -4   6   4        3.94        2.37      0.26 o 
  -3   6   4        7.61        9.70      0.39 o 
  -2   6   4       37.74       38.21      0.70 o 
  -1   6   4        5.63        8.64      0.35 o 
   0   6   4       76.60       78.44      1.23 o 
   1   6   4      121.74      119.70      1.93 o 
   2   6   4        5.33        5.99      0.43 o 
   3   6   4        1.17        1.25      0.26 o 
   4   6   4        8.16        7.96      0.49 o 
   5   6   4        3.05        2.54      0.32 o 
   6   6   4        1.00        1.75      0.32 o 
   7   6   4        0.03        0.20      0.28 o 
  -8   7   4       12.10       11.46      0.76 o 
  -7   7   4        1.26        1.74      0.37 o 
  -6   7   4        0.77        0.45      0.28 o 
  -5   7   4        0.05        0.44      0.25 o 
  -4   7   4        0.30        0.83      0.27 o 
  -3   7   4        0.03        0.04      0.19 o 
  -2   7   4       37.14       44.00      0.80 o 
  -1   7   4       15.33       14.96      0.46 o 
   0   7   4        8.07        8.00      0.38 o 
   1   7   4        1.34        0.81      0.22 o 
   2   7   4       24.59       26.68      0.89 o 
   3   7   4        5.96        5.93      0.47 o 
   4   7   4        0.84        1.00      0.52 o 
   5   7   4        0.14        0.11      0.26 o 
   6   7   4        5.39        5.00      0.48 o 
   7   7   4        0.32        0.33      0.32 o 
  -8   8   4       21.16       24.91      0.96 o 
  -7   8   4       18.09       18.50      0.82 o 
  -6   8   4        0.74        0.98      0.32 o 
  -5   8   4       12.86       12.49      0.68 o 
  -4   8   4       17.95       13.25      0.93 o 
  -3   8   4      204.95      215.65      3.31 o 
  -2   8   4        0.13        0.02      0.21 o 
  -1   8   4        1.65        1.87      0.22 o 
   0   8   4        2.19        3.16      0.30 o 
   1   8   4       34.41       38.28      0.95 o 
   2   8   4        8.23        7.46      0.58 o 
   3   8   4        2.09        2.47      0.52 o 
   4   8   4        1.94        1.98      0.37 o 
   5   8   4        3.65        4.55      0.48 o 
   6   8   4        0.72        0.57      0.34 o 
  -7   9   4        0.32        0.14      0.39 o 
  -6   9   4        7.50        9.89      0.95 o 
  -5   9   4       21.21       24.75      1.03 o 
  -4   9   4        6.86        6.63      0.49 o 
  -3   9   4       26.37       22.94      0.75 o 
  -2   9   4        6.44        6.20      0.44 o 
  -1   9   4        7.12        7.45      0.35 o 
   0   9   4        1.64        1.34      0.32 o 
   1   9   4       35.23       38.34      1.01 o 
   2   9   4        5.49        4.28      0.49 o 
   3   9   4        0.96        1.09      0.38 o 
   4   9   4        4.60        3.74      0.48 o 
   5   9   4        0.41       -0.07      0.33 o 
   6   9   4        1.02        0.65      0.40 o 
  -7  10   4       25.78       27.35      4.24 o 
  -6  10   4       10.92       13.43      1.22 o 
  -5  10   4        4.92        5.52      0.62 o 
  -4  10   4        0.63        0.96      0.40 o 
  -3  10   4        1.89        1.00      0.37 o 
  -2  10   4        5.51        5.79      0.50 o 
  -1  10   4        7.68        8.34      0.59 o 
   0  10   4        7.86        6.11      0.52 o 
   1  10   4        4.26        4.09      0.44 o 
   2  10   4       12.73       10.91      0.77 o 
   3  10   4       15.46       14.86      0.90 o 
   4  10   4        1.55        1.26      0.43 o 
   5  10   4        0.66        0.61      0.40 o 
  -6  11   4        8.41        8.81      0.99 o 
  -5  11   4       16.75       13.68      1.12 o 
  -4  11   4        1.26        2.91      0.48 o 
  -3  11   4        0.97        0.80      0.50 o 
  -2  11   4        3.51        2.51      0.61 o 
  -1  11   4        0.02        0.36      0.68 o 
   0  11   4       15.92       19.94      0.90 o 
   1  11   4       25.77       27.04      0.96 o 
   2  11   4        0.40        0.77      0.46 o 
   3  11   4        0.75        1.05      0.46 o 
   4  11   4        0.07        0.42      0.43 o 
  -5  12   4        0.37        0.66      0.58 o 
  -4  12   4        0.61        1.08      0.45 o 
  -3  12   4        0.22       -0.46      0.53 o 
  -2  12   4        3.85        4.47      0.74 o 
  -1  12   4        8.84       10.05      0.96 o 
   0  12   4       43.39       39.88      1.39 o 
   1  12   4        5.07        5.38      0.57 o 
   2  12   4        7.05        5.58      0.70 o 
   3  12   4        0.03       -0.41      0.41 o 
  -4  13   4        0.02        0.83      0.58 o 
  -3  13   4        0.24        0.40      0.42 o 
  -2  13   4        0.33       -0.41      0.89 o 
  -1  13   4        6.11        4.99      1.14 o 
   0  13   4        0.02       -0.34      0.51 o 
   1  13   4        9.61        8.54      1.03 o 
   2  13   4        1.12        0.90      0.45 o 
  -2  14   4        0.93        0.70      0.64 o 
  -1  14   4        0.36        0.17      0.58 o 
   0  14   4        0.28       -0.48      0.58 o 
  -1 -15   5        0.00        0.10      0.40 o 
   0 -15   5        9.34       11.74      0.64 o 
   1 -15   5        2.90        2.17      0.56 o 
   2 -15   5        1.86        0.70      0.65 o 
   3 -15   5        2.27        2.17      1.72 o 
  -3 -14   5        0.09       -0.09      0.68 o 
  -2 -14   5        0.04       -0.07      0.42 o 
  -1 -14   5        6.42        7.25      0.62 o 
   0 -14   5        3.33        5.15      0.47 o 
   1 -14   5        0.89        1.09      0.39 o 
   2 -14   5        6.22        6.90      0.74 o 
   3 -14   5        0.06        0.08      0.49 o 
   4 -14   5        0.00       -0.50      0.50 o 
  -4 -13   5        0.03        0.23      0.39 o 
  -3 -13   5        0.17       -0.29      0.35 o 
  -2 -13   5        2.78        3.05      0.74 o 
  -1 -13   5        5.44        5.18      0.46 o 
   0 -13   5        0.07        0.37      0.29 o 
   1 -13   5        0.63        0.88      0.40 o 
   2 -13   5        2.65        2.68      0.53 o 
   3 -13   5       10.30       11.68      0.87 o 
   4 -13   5       11.98       15.98      0.90 o 
   5 -13   5        2.62        2.15      0.45 o 
  -5 -12   5        0.45        0.12      0.31 o 
  -4 -12   5        3.54        3.45      0.54 o 
  -3 -12   5        3.73        3.60      0.49 o 
  -2 -12   5        0.08       -0.15      0.31 o 
  -1 -12   5        0.70        1.03      0.32 o 
   0 -12   5        0.19        0.78      0.32 o 
   1 -12   5        0.01       -0.04      0.28 o 
   2 -12   5        1.29        1.92      0.70 o 
   3 -12   5        2.17        3.12      0.41 o 
   4 -12   5        0.16       -0.05      0.31 o 
   5 -12   5        1.73        1.93      0.41 o 
   6 -12   5        1.13        1.81      0.54 o 
  -6 -11   5        5.07        3.80      0.59 o 
  -5 -11   5        0.16        0.49      0.29 o 
  -4 -11   5       16.87       14.90      0.74 o 
  -3 -11   5        0.10        0.37      0.26 o 
  -2 -11   5        1.22        0.34      0.31 o 
  -1 -11   5        3.22        4.87      0.42 o 
   0 -11   5        1.17        1.01      0.27 o 
   1 -11   5        1.14        1.23      0.30 o 
   2 -11   5       25.48       26.90      0.82 o 
   3 -11   5       28.38       24.71      0.79 o 
   4 -11   5        0.00       -0.12      0.28 o 
   5 -11   5        0.03       -0.14      0.32 o 
   6 -11   5        1.21        1.50      0.42 o 
   7 -11   5        1.09        0.58      0.56 o 
  -6 -10   5        0.37        0.18      0.31 o 
  -5 -10   5       27.26       28.89      0.80 o 
  -4 -10   5        0.37        0.79      0.27 o 
  -3 -10   5       69.86       69.10      1.39 o 
  -2 -10   5        0.00       -0.18      0.18 o 
  -1 -10   5        0.08        0.02      0.25 o 
   0 -10   5      108.23       91.31      1.88 o 
   1 -10   5      143.73      146.55      1.86 o 
   2 -10   5        0.18        0.63      0.27 o 
   3 -10   5       11.82       13.02      0.60 o 
   4 -10   5        0.23        0.06      0.26 o 
   5 -10   5        4.92        3.70      0.45 o 
   6 -10   5        2.38        3.55      0.47 o 
   7 -10   5        5.14        5.41      0.66 o 
  -7  -9   5        2.45        1.72      0.62 o 
  -6  -9   5        0.48        0.27      0.28 o 
  -5  -9   5        4.72        4.12      0.36 o 
  -4  -9   5        7.28        7.89      0.43 o 
  -3  -9   5       92.99       81.78      1.43 o 
  -2  -9   5        6.76        8.74      0.41 o 
  -1  -9   5       55.44       63.51      1.05 o 
   0  -9   5       12.39       13.82      0.50 o 
   1  -9   5      219.51      200.86      2.35 o 
   2  -9   5      143.88      132.83      2.10 o 
   3  -9   5        6.56        8.00      0.84 o 
   4  -9   5        6.21        5.30      0.76 o 
   5  -9   5        3.82        2.54      0.38 o 
   6  -9   5        1.07        1.04      0.37 o 
   7  -9   5        7.30        9.23      0.65 o 
   8  -9   5        0.04        0.60      0.52 o 
  -7  -8   5       14.67       14.65      1.10 o 
  -6  -8   5        7.62        7.92      0.46 o 
  -5  -8   5        8.35        7.01      0.38 o 
  -4  -8   5        0.82        0.90      0.23 o 
  -3  -8   5       70.23       67.83      1.19 o 
  -2  -8   5      469.73      444.30      5.06 o 
  -1  -8   5      225.79      205.34      2.34 o 
   0  -8   5      149.34      146.74      1.88 o 
   1  -8   5       83.69       85.73      1.16 o 
   2  -8   5       83.03       73.03      1.26 o 
   3  -8   5       44.80       38.72      0.78 o 
   4  -8   5        4.77        5.80      0.46 o 
   5  -8   5        5.86        5.14      0.45 o 
   6  -8   5       29.96       29.37      0.93 o 
   7  -8   5       15.95       16.08      0.76 o 
   8  -8   5        0.91        0.74      0.36 o 
  -8  -7   5        6.27        7.15      0.59 o 
  -7  -7   5        2.39        1.10      0.34 o 
  -6  -7   5       44.68       40.91      1.16 o 
  -5  -7   5       13.99       13.63      0.46 o 
  -4  -7   5       19.40       20.53      0.67 o 
  -3  -7   5        0.70        0.34      0.27 o 
  -2  -7   5      124.24      122.50      1.60 o 
  -1  -7   5       52.04       59.09      1.02 o 
   0  -7   5      122.63      124.44      1.41 o 
   1  -7   5      145.42      150.66      1.64 o 
   2  -7   5      128.02      118.77      1.75 o 
   3  -7   5      133.34      131.30      1.92 o 
   4  -7   5       96.16       95.25      1.74 o 
   5  -7   5        0.39        0.74      0.26 o 
   6  -7   5        0.67        0.56      0.27 o 
   7  -7   5        1.76        1.14      0.32 o 
   8  -7   5        0.00       -0.22      0.30 o 
  -8  -6   5        0.06        0.10      0.32 o 
  -7  -6   5        1.94        1.49      0.33 o 
  -6  -6   5       56.30       57.05      1.10 o 
  -5  -6   5      110.74      104.25      1.48 o 
  -4  -6   5       11.12       11.08      0.38 o 
  -3  -6   5       31.27       30.26      0.52 o 
  -2  -6   5       10.15       14.19      0.35 o 
  -1  -6   5        0.30       -0.05      0.08 o 
   0  -6   5      273.49      294.77      2.94 o 
   1  -6   5      155.33      198.27      2.04 o 
   2  -6   5       49.41       46.47      0.77 o 
   3  -6   5      402.60      402.35      5.68 o 
   4  -6   5      105.36      105.53      1.82 o 
   5  -6   5       24.43       26.43      0.76 o 
   6  -6   5       44.87       43.90      1.06 o 
   7  -6   5        6.79        5.78      0.47 o 
   8  -6   5       12.19       14.40      0.73 o 
  -8  -5   5        7.05        7.40      0.58 o 
  -7  -5   5        1.21        1.00      0.22 o 
  -6  -5   5        0.01        0.00      0.19 o 
  -5  -5   5        8.31       10.40      0.60 o 
  -4  -5   5        5.40        5.06      0.27 o 
  -3  -5   5        1.47        1.33      0.16 o 
  -2  -5   5        1.06        1.75      0.14 o 
  -1  -5   5       15.66       16.47      0.35 o 
   0  -5   5       21.74       24.18      0.42 o 
   1  -5   5       58.02       47.06      0.67 o 
   2  -5   5      106.95       98.54      1.68 o 
   4  -5   5       64.95       66.45      1.24 o 
   5  -5   5        6.54        7.63      0.42 o 
   6  -5   5        7.90        8.88      0.48 o 
   7  -5   5        0.83        1.13      0.31 o 
   8  -5   5        2.96        4.43      0.44 o 
  -8  -4   5        2.06        2.17      0.38 o 
  -7  -4   5        7.13        6.45      0.37 o 
  -6  -4   5       18.26       19.16      0.57 o 
  -5  -4   5       62.60       63.12      0.99 o 
  -4  -4   5       15.29       13.89      0.39 o 
  -3  -4   5        0.03        0.13      0.10 o 
  -2  -4   5       11.34       13.28      0.27 o 
  -1  -4   5      409.74      451.01      4.63 o 
   0  -4   5      631.01      700.53      7.03 o 
   1  -4   5        1.00        0.08      0.10 o 
   2  -4   5      332.07      370.88      5.17 o 
   3  -4   5      157.21      167.38      2.20 o 
   4  -4   5       34.88       39.38      0.81 o 
   5  -4   5       27.64       24.75      0.75 o 
   6  -4   5       26.79       28.81      0.75 o 
   7  -4   5       57.36       57.41      1.21 o 
   8  -4   5        0.43        0.39      0.28 o 
   9  -4   5        0.61        1.78      0.54 o 
  -9  -3   5        3.25        5.20      0.61 o 
  -8  -3   5       15.79       16.45      0.73 o 
  -7  -3   5        4.20        5.48      0.44 o 
  -6  -3   5      101.19      102.02      1.78 o 
  -5  -3   5        0.47        0.36      0.17 o 
  -4  -3   5        1.08        1.36      0.18 o 
  -3  -3   5      117.56      101.68      1.20 o 
  -2  -3   5       64.22       67.33      1.14 o 
  -1  -3   5       14.87       14.35      0.26 o 
   0  -3   5      118.96      140.10      1.65 o 
   1  -3   5      140.23      166.11      1.93 o 
   2  -3   5        0.67        0.59      0.16 o 
   3  -3   5      143.32      142.94      1.70 o 
   4  -3   5        0.56        1.04      0.13 o 
   5  -3   5       24.67       27.42      0.62 o 
   6  -3   5      113.23      104.72      1.74 o 
   7  -3   5        4.48        2.85      0.30 o 
   8  -3   5        2.06        2.17      0.32 o 
   9  -3   5        0.23        0.12      0.30 o 
  -9  -2   5        1.88        1.78      0.44 o 
  -8  -2   5       12.23       11.01      0.70 o 
  -7  -2   5        1.38        0.49      0.29 o 
  -6  -2   5       35.81       37.20      0.88 o 
  -5  -2   5       11.81       12.29      0.43 o 
  -4  -2   5       44.37       52.87      0.89 o 
  -3  -2   5      102.56       98.18      1.16 o 
  -2  -2   5      162.06      174.40      2.03 o 
  -1  -2   5      104.00      106.61      1.18 o 
   0  -2   5       54.40       63.20      0.86 o 
   1  -2   5      458.31      485.72      9.07 o 
   2  -2   5        0.35        1.06      0.12 o 
   3  -2   5       97.04       78.26      2.21 o 
   4  -2   5       29.29       26.37      0.54 o 
   5  -2   5       28.15       30.50      0.63 o 
   6  -2   5       25.21       23.08      0.71 o 
   7  -2   5       14.05       14.18      0.64 o 
   8  -2   5        0.88        0.99      0.26 o 
   9  -2   5        6.41        6.72      0.46 o 
  -9  -1   5        3.29        3.02      0.58 o 
  -8  -1   5        0.22       -0.23      0.29 o 
  -7  -1   5       23.12       25.81      0.78 o 
  -6  -1   5       48.38       43.70      0.98 o 
  -5  -1   5      480.03      469.09      5.81 o 
  -4  -1   5       26.83       25.85      0.72 o 
  -3  -1   5      665.35      718.37      7.80 o 
  -2  -1   5       33.39       35.77      0.56 o 
  -1  -1   5       43.98       46.19      0.63 o 
   0  -1   5      336.47      325.40      4.36 o 
   1  -1   5      343.23      332.89      6.25 o 
   2  -1   5       40.43       48.77      0.75 o 
   3  -1   5       14.76       15.61      0.61 o 
   4  -1   5        9.29        9.90      0.83 o 
   5  -1   5        5.11        3.70      0.45 o 
   6  -1   5        3.26        2.62      0.48 o 
   7  -1   5        2.15        2.06      0.29 o 
   8  -1   5        0.27        0.25      0.24 o 
   9  -1   5        0.00       -0.14      0.23 o 
  -9   0   5        0.11        0.17      0.36 o 
  -8   0   5        9.85        7.39      0.53 o 
  -7   0   5       47.24       45.92      0.95 o 
  -6   0   5        0.37        0.63      0.19 o 
  -5   0   5      145.85      152.39      1.95 o 
  -4   0   5      236.17      252.90      3.25 o 
  -3   0   5        6.52       10.61      0.28 o 
  -2   0   5      322.55      331.92      3.44 o 
  -1   0   5       41.41       38.09      0.60 o 
   0   0   5       26.74       27.72      0.49 o 
   1   0   5       13.94       14.76      0.29 o 
   2   0   5      502.84      566.20      5.68 o 
   3   0   5       94.34      107.61      1.94 o 
   4   0   5       68.68       63.70      1.35 o 
   5   0   5       45.73       50.52      1.51 o 
   6   0   5        2.61        3.01      0.47 o 
   7   0   5        1.06        1.27      0.36 o 
   8   0   5        0.37        0.31      0.25 o 
  -9   1   5        0.86        0.61      0.34 o 
  -8   1   5        1.18        1.03      0.22 o 
  -7   1   5       49.43       47.23      0.98 o 
  -6   1   5      100.29       94.36      1.39 o 
  -5   1   5       10.08        9.07      0.48 o 
  -4   1   5      101.81      115.06      1.47 o 
  -3   1   5        0.04        0.06      0.10 o 
  -2   1   5     2145.45     2192.47     20.27 o 
  -1   1   5      892.54      958.92     12.56 o 
   0   1   5      129.04      132.98      1.95 o 
   1   1   5      964.38      949.94     12.52 o 
   2   1   5      290.86      305.37      3.35 o 
   3   1   5      128.18      107.46      1.95 o 
   4   1   5       43.56       42.37      1.03 o 
   5   1   5       22.68       21.49      0.93 o 
   6   1   5        8.29        9.26      0.60 o 
   7   1   5        6.68        6.95      0.57 o 
   8   1   5        0.51        0.45      0.30 o 
  -9   2   5        0.04       -0.28      0.33 o 
  -8   2   5        2.60        3.20      0.32 o 
  -7   2   5       30.53       32.86      0.81 o 
  -6   2   5        2.74        1.43      0.26 o 
  -5   2   5        1.71        1.76      0.24 o 
  -4   2   5       47.56       55.58      0.86 o 
  -3   2   5        6.13        5.50      0.22 o 
  -2   2   5       14.75       12.13      0.58 o 
  -1   2   5      424.89      398.99      4.09 o 
   0   2   5      103.46      115.65      2.00 o 
   1   2   5      401.05      414.99      6.68 o 
   2   2   5       18.61       14.42      0.31 o 
   3   2   5      267.12      247.02      2.79 o 
   4   2   5       10.75        8.47      0.53 o 
   5   2   5       20.55       19.93      0.74 o 
   6   2   5        2.44        1.62      0.40 o 
   7   2   5        1.79        2.86      0.45 o 
   8   2   5        2.25        2.60      0.28 o 
  -9   3   5        0.31        0.25      0.34 o 
  -8   3   5        0.01       -0.10      0.25 o 
  -7   3   5        7.47        6.13      0.43 o 
  -6   3   5        0.15       -0.19      0.19 o 
  -5   3   5        9.74        7.28      0.40 o 
  -4   3   5       17.79       16.76      0.45 o 
  -3   3   5        0.73        0.35      0.13 o 
  -2   3   5      929.02      912.49     10.60 o 
  -1   3   5       97.02      102.53      1.27 o 
   0   3   5      191.95      231.41      3.81 o 
   1   3   5        0.14        0.04      0.11 o 
   2   3   5       11.43       12.65      0.34 o 
   3   3   5       91.50       95.63      1.48 o 
   4   3   5      634.58      648.74      7.11 o 
   5   3   5       65.58       67.56      1.14 o 
   6   3   5       31.15       35.09      0.76 o 
   7   3   5        2.60        2.96      0.27 o 
   8   3   5        4.52        4.12      0.31 o 
  -9   4   5        2.16        1.65      0.43 o 
  -8   4   5        9.67       10.82      0.56 o 
  -7   4   5        4.59        6.68      0.46 o 
  -6   4   5        3.38        3.96      0.42 o 
  -5   4   5       39.37       37.86      0.87 o 
  -4   4   5        2.73        2.59      0.23 o 
  -3   4   5        3.76        8.46      0.36 o 
  -2   4   5       66.34       65.41      0.84 o 
  -1   4   5       20.59       24.51      0.45 o 
   0   4   5        4.09        3.80      0.20 o 
   1   4   5        4.37        5.20      0.25 o 
   2   4   5       23.26       18.09      0.72 o 
   3   4   5        7.05        8.06      0.65 o 
   4   4   5      237.98      234.51      3.90 o 
   5   4   5      201.46      198.43      2.97 o 
   6   4   5        0.01        0.50      0.24 o 
   7   4   5        0.72        0.69      0.25 o 
   8   4   5        0.04       -0.07      0.21 o 
  -8   5   5       14.35       15.37      1.05 o 
  -7   5   5        0.03        0.01      0.26 o 
  -6   5   5       51.50       48.18      1.06 o 
  -5   5   5       12.58       15.25      0.57 o 
  -4   5   5      116.86      120.50      1.64 o 
  -3   5   5      139.46      141.25      4.61 o 
  -2   5   5      293.54      289.47      3.13 o 
  -1   5   5       26.00       28.58      0.53 o 
   0   5   5        9.68       11.12      0.57 o 
   1   5   5       28.62       30.00      0.70 o 
   3   5   5       67.51       64.79      1.40 o 
   4   5   5        8.58        9.14      0.48 o 
   5   5   5       15.45       15.71      0.61 o 
   6   5   5       21.84       24.53      0.85 o 
   7   5   5       19.50       20.57      0.70 o 
  -8   6   5        2.37        1.91      0.39 o 
  -7   6   5       23.13       23.00      0.79 o 
  -6   6   5        0.05       -0.24      0.24 o 
  -5   6   5        4.06        2.31      0.31 o 
  -4   6   5      104.40       90.66      1.36 o 
  -3   6   5      225.89      230.45      2.94 o 
  -2   6   5       10.15        9.94      0.37 o 
  -1   6   5       60.56       68.68      1.09 o 
   0   6   5        0.62        0.74      0.18 o 
   1   6   5      249.56      253.73      3.72 o 
   2   6   5       36.01       39.61      1.24 o 
   3   6   5        0.02        0.18      0.23 o 
   4   6   5        8.69        8.70      0.53 o 
   5   6   5        6.59        6.20      0.63 o 
   6   6   5       14.21       14.63      0.83 o 
   7   6   5        1.75        2.37      0.39 o 
  -8   7   5        2.24        2.95      0.47 o 
  -7   7   5       20.99       20.52      0.82 o 
  -6   7   5        2.52        1.64      0.33 o 
  -5   7   5        1.36        0.23      0.25 o 
  -4   7   5       65.74       60.70      1.12 o 
  -3   7   5      223.20      220.61      3.34 o 
  -2   7   5        2.99        2.63      0.27 o 
  -1   7   5        8.04        9.97      0.38 o 
   0   7   5        0.05        0.25      0.22 o 
   1   7   5        3.48        3.45      0.34 o 
   2   7   5        6.95        4.96      0.47 o 
   3   7   5        0.01       -0.23      0.23 o 
   4   7   5        2.33        2.64      0.38 o 
   5   7   5        0.55        0.78      0.58 o 
   6   7   5        9.39        9.65      0.64 o 
   7   7   5        0.97        0.32      0.71 o 
  -8   8   5        0.00        0.06      0.42 o 
  -7   8   5        0.78        0.73      0.40 o 
  -6   8   5        0.30        0.35      0.49 o 
  -5   8   5        8.07        7.84      0.64 o 
  -4   8   5        7.23        7.72      0.49 o 
  -3   8   5      125.40      132.42      3.47 o 
  -2   8   5      190.94      194.84      3.32 o 
  -1   8   5       16.14       15.97      0.88 o 
   0   8   5        1.15        1.55      0.31 o 
   1   8   5       13.00       15.89      0.64 o 
   2   8   5        8.84        8.95      0.63 o 
   3   8   5        1.20        1.46      0.36 o 
   4   8   5        0.10       -0.03      0.27 o 
   5   8   5        0.82        0.82      0.34 o 
   6   8   5        0.37        0.32      0.35 o 
  -7   9   5        0.99        0.68      0.62 o 
  -6   9   5        1.09        0.11      0.51 o 
  -5   9   5        0.66        0.75      0.49 o 
  -4   9   5        0.04       -0.04      0.32 o 
  -3   9   5        0.02       -0.06      0.36 o 
  -2   9   5       22.86       21.79      0.81 o 
  -1   9   5        0.59        0.32      0.35 o 
   0   9   5       15.22       15.85      0.73 o 
   1   9   5        8.21        8.11      0.54 o 
   2   9   5       10.40       12.07      0.78 o 
   3   9   5        0.12        0.37      0.33 o 
   4   9   5        0.41        0.14      0.34 o 
   5   9   5        0.79        0.15      0.35 o 
  -7  10   5        0.43        0.69      0.67 o 
  -6  10   5       18.11       17.45      2.24 o 
  -5  10   5        2.28        2.32      0.64 o 
  -4  10   5        2.42        2.57      0.46 o 
  -3  10   5        9.97        9.30      0.63 o 
  -2  10   5        0.70       -0.18      0.29 o 
  -1  10   5        2.17        1.65      0.46 o 
   0  10   5        0.00       -0.29      0.29 o 
   1  10   5        8.90       11.14      0.87 o 
   2  10   5       35.77       40.97      1.79 o 
   3  10   5        1.01        0.35      0.42 o 
   4  10   5        1.91        1.96      0.47 o 
   5  10   5        0.12        0.07      0.49 o 
  -6  11   5       10.57       10.15      1.05 o 
  -5  11   5        2.70        3.38      0.71 o 
  -4  11   5        3.09        3.08      0.50 o 
  -3  11   5        1.33        1.65      0.42 o 
  -2  11   5        0.15        0.38      0.51 o 
  -1  11   5        3.38        4.08      0.71 o 
   0  11   5        0.36        1.10      0.39 o 
   1  11   5        0.80        1.45      0.41 o 
   2  11   5        1.12        0.81      0.46 o 
   3  11   5       10.38        9.08      0.98 o 
   4  11   5        1.72        1.50      0.50 o 
  -5  12   5        2.19        1.72      0.65 o 
  -4  12   5        8.21        8.78      0.88 o 
  -3  12   5        0.00       -0.22      0.36 o 
  -2  12   5       12.82       13.37      1.09 o 
  -1  12   5        3.29        4.20      0.74 o 
   0  12   5       18.62       18.98      1.08 o 
   1  12   5        5.79        5.72      0.60 o 
   2  12   5        3.53        4.09      0.65 o 
   3  12   5        0.00        0.50      0.49 o 
  -3  13   5        1.56        2.28      0.70 o 
  -2  13   5        2.31        1.41      0.68 o 
  -1  13   5        1.24        0.22      1.00 o 
   0  13   5        8.05        7.45      0.92 o 
   1  13   5        0.02       -0.08      0.43 o 
  -1 -15   6        3.01        4.49      0.64 o 
   0 -15   6        0.33        0.20      0.38 o 
   1 -15   6        1.66        0.98      0.54 o 
   2 -15   6        8.47       11.63      1.49 o 
  -3 -14   6        0.08        0.65      0.52 o 
  -2 -14   6        0.58        1.03      0.47 o 
  -1 -14   6        0.03       -0.18      0.36 o 
   0 -14   6        5.96        6.12      0.54 o 
   1 -14   6        1.62        1.23      0.50 o 
   2 -14   6        0.25        0.47      0.50 o 
   3 -14   6        0.20        0.37      0.58 o 
   4 -14   6        3.05        3.73      1.23 o 
  -4 -13   6        1.70        1.82      0.58 o 
  -3 -13   6        1.64        2.34      0.48 o 
  -2 -13   6        2.84        2.55      0.49 o 
  -1 -13   6        0.27        0.20      0.29 o 
   0 -13   6       12.00       14.23      0.88 o 
   1 -13   6        3.17        4.50      0.59 o 
   2 -13   6        1.80        3.57      0.57 o 
   3 -13   6        0.39        0.56      0.43 o 
   4 -13   6        0.74        1.09      0.50 o 
   5 -13   6       23.95       28.41      1.11 o 
  -5 -12   6        2.85        3.48      1.00 o 
  -4 -12   6        2.84        2.42      0.47 o 
  -3 -12   6        2.73        2.24      0.45 o 
  -2 -12   6        2.08        1.73      0.41 o 
  -1 -12   6        3.78        5.90      0.49 o 
   0 -12   6        4.12        4.17      0.39 o 
   1 -12   6        3.31        3.12      0.45 o 
   2 -12   6        0.45        0.71      0.41 o 
   3 -12   6       10.14        9.15      0.58 o 
   4 -12   6        0.12        0.20      0.31 o 
   5 -12   6        3.20        3.95      0.61 o 
   6 -12   6        4.97        6.06      0.96 o 
  -6 -11   6        0.00        0.17      0.68 o 
  -5 -11   6        0.76        0.47      0.29 o 
  -4 -11   6        2.50        2.12      0.33 o 
  -3 -11   6       20.67       16.19      0.99 o 
  -2 -11   6       19.88       20.04      1.37 o 
  -1 -11   6       24.56       24.67      1.33 o 
   0 -11   6        0.64        0.83      0.27 o 
   1 -11   6        9.05        9.55      0.64 o 
   2 -11   6        8.23        9.77      0.55 o 
   3 -11   6       13.32       12.51      0.63 o 
   4 -11   6       10.95       15.22      0.70 o 
   5 -11   6        1.08        0.71      0.75 o 
   6 -11   6        0.17       -0.12      0.41 o 
  -6 -10   6        0.19        0.12      0.28 o 
  -5 -10   6        0.88        0.75      0.28 o 
  -4 -10   6        2.30        4.35      0.38 o 
  -3 -10   6        1.52        0.47      0.24 o 
  -2 -10   6       71.18       66.60      1.33 o 
  -1 -10   6       31.01       32.22      0.87 o 
   0 -10   6       52.15       48.52      1.01 o 
   1 -10   6      222.06      197.93      2.53 o 
   2 -10   6       30.87       32.45      0.85 o 
   3 -10   6        3.66        2.42      0.34 o 
   4 -10   6       11.50       13.35      0.92 o 
   5 -10   6        2.98        2.98      0.43 o 
   6 -10   6        0.00        0.11      0.36 o 
   7 -10   6        2.90        2.85      0.53 o 
  -7  -9   6        6.41        5.42      0.62 o 
  -6  -9   6        4.09        3.63      0.37 o 
  -5  -9   6       27.13       27.36      1.05 o 
  -4  -9   6       15.94       13.61      0.56 o 
  -3  -9   6        2.85        4.63      0.35 o 
  -2  -9   6       31.16       28.51      0.77 o 
  -1  -9   6        3.32        2.60      0.32 o 
   0  -9   6       12.35        7.18      0.34 o 
   1  -9   6        0.37        2.09      0.24 o 
   2  -9   6       39.17       37.69      0.88 o 
   3  -9   6        6.86        6.28      0.38 o 
   4  -9   6        9.28        8.99      0.66 o 
   5  -9   6        0.03       -0.26      0.26 o 
   6  -9   6        1.63        2.13      0.46 o 
   7  -9   6        7.80        8.96      0.74 o 
  -7  -8   6        3.45        3.35      0.36 o 
  -6  -8   6        0.51        0.19      0.23 o 
  -5  -8   6        1.56        1.14      0.24 o 
  -4  -8   6       11.15       12.39      0.50 o 
  -3  -8   6       27.08       27.17      0.59 o 
  -2  -8   6      114.15      113.96      1.57 o 
  -1  -8   6       71.74       67.64      1.06 o 
   0  -8   6       60.25       64.56      1.03 o 
   1  -8   6       40.18       48.37      0.72 o 
   2  -8   6        5.53        6.12      0.35 o 
   3  -8   6        0.14       -0.01      0.21 o 
   4  -8   6       74.98       78.19      1.57 o 
   5  -8   6        1.48        2.58      0.35 o 
   6  -8   6       44.95       43.39      1.15 o 
   7  -8   6        6.88        8.97      0.70 o 
   8  -8   6        0.15       -0.48      0.62 o 
  -7  -7   6        4.06        6.24      0.42 o 
  -6  -7   6        0.13        0.45      0.25 o 
  -5  -7   6        3.57        4.15      0.30 o 
  -4  -7   6       55.79       53.55      0.92 o 
  -3  -7   6      263.49      245.38      2.93 o 
  -2  -7   6       20.12       15.99      0.47 o 
  -1  -7   6      116.80      106.40      1.48 o 
   0  -7   6       23.69       27.37      0.50 o 
   1  -7   6       10.90       11.00      0.54 o 
   2  -7   6       38.09       35.14      0.76 o 
   3  -7   6        0.83        0.24      0.23 o 
   4  -7   6       41.79       38.61      0.96 o 
   5  -7   6        8.97        8.50      0.51 o 
   6  -7   6       21.56       24.94      0.82 o 
   7  -7   6       20.91       18.57      0.86 o 
   8  -7   6        0.94        1.17      0.41 o 
  -8  -6   6        4.63        4.10      0.48 o 
  -7  -6   6        0.79        0.93      0.27 o 
  -6  -6   6       17.32       14.33      0.50 o 
  -5  -6   6        0.00        0.29      0.19 o 
  -4  -6   6       15.56       16.67      0.47 o 
  -3  -6   6        8.50       12.70      0.36 o 
  -2  -6   6        9.43       10.00      0.46 o 
  -1  -6   6        4.54        9.97      0.52 o 
   0  -6   6       53.60       62.63      0.85 o 
   1  -6   6      125.82      130.78      2.05 o 
   2  -6   6       64.55       74.23      1.17 o 
   3  -6   6      332.29      313.44      4.52 o 
   4  -6   6      225.65      227.67      3.44 o 
   5  -6   6        9.33        9.15      0.49 o 
   6  -6   6       30.40       31.11      0.87 o 
   7  -6   6       28.88       30.79      1.60 o 
   8  -6   6        3.39        3.83      0.50 o 
  -8  -5   6        6.92       10.29      0.65 o 
  -7  -5   6       10.73       10.95      0.52 o 
  -6  -5   6        3.76        3.83      0.30 o 
  -5  -5   6      157.74      152.60      2.00 o 
  -4  -5   6      119.77      115.85      1.56 o 
  -3  -5   6       51.19       49.53      0.73 o 
  -2  -5   6        1.04        3.40      0.16 o 
  -1  -5   6       77.72       81.77      1.03 o 
   0  -5   6        0.07        0.11      0.10 o 
   1  -5   6      210.16      196.76      2.34 o 
   2  -5   6       33.98       38.26      0.85 o 
   4  -5   6       38.78       42.02      1.36 o 
   5  -5   6        7.69        6.74      0.44 o 
   6  -5   6        4.30        4.53      0.36 o 
   7  -5   6        1.44        2.22      0.33 o 
   8  -5   6       37.48       41.80      1.22 o 
  -8  -4   6        9.75        8.75      0.96 o 
  -7  -4   6        2.61        1.99      0.34 o 
  -6  -4   6        2.86        2.13      0.27 o 
  -5  -4   6       43.45       43.80      0.79 o 
  -4  -4   6       56.08       59.45      0.93 o 
  -3  -4   6       14.55       13.52      0.48 o 
  -2  -4   6       13.62       10.28      0.24 o 
  -1  -4   6      185.56      178.25      1.94 o 
   0  -4   6      793.94      905.68      9.05 o 
   1  -4   6      443.73      433.14      4.82 o 
   2  -4   6        5.23        5.08      0.32 o 
   3  -4   6        1.02        0.57      0.19 o 
   4  -4   6        4.97        4.47      0.34 o 
   5  -4   6       25.53       21.88      0.99 o 
   6  -4   6        0.45        0.18      0.24 o 
   7  -4   6       10.42       11.12      0.59 o 
   8  -4   6        6.63       10.07      0.61 o 
  -8  -3   6       11.64       14.43      0.81 o 
  -7  -3   6       14.33       14.44      0.62 o 
  -6  -3   6       60.59       58.93      1.07 o 
  -5  -3   6       10.22        9.33      0.40 o 
  -4  -3   6      159.71      153.21      2.11 o 
  -3  -3   6       28.20       30.53      0.51 o 
  -2  -3   6        1.17        0.63      0.11 o 
  -1  -3   6        0.08        0.00      0.06 o 
   0  -3   6       12.82        9.62      0.42 o 
   1  -3   6       95.76      110.05      1.47 o 
   2  -3   6       19.32       28.09      0.50 o 
   3  -3   6       27.95       31.20      0.55 o 
   4  -3   6        0.30        0.41      0.14 o 
   5  -3   6       64.72       57.71      1.64 o 
   6  -3   6        4.22        3.73      0.33 o 
   7  -3   6        8.59        6.89      0.39 o 
   8  -3   6        0.24       -0.04      0.24 o 
  -9  -2   6        1.06        1.18      0.41 o 
  -8  -2   6        1.44        2.46      0.44 o 
  -7  -2   6        6.89        7.15      0.72 o 
  -6  -2   6       60.01       58.01      1.06 o 
  -5  -2   6        6.55        7.28      0.36 o 
  -4  -2   6      163.30      161.87      1.97 o 
  -3  -2   6       34.32       42.34      0.62 o 
  -2  -2   6        4.01        2.27      0.21 o 
  -1  -2   6        0.12        1.13      0.09 o 
   0  -2   6      244.59      279.45      3.82 o 
   1  -2   6       59.48       64.04      2.62 o 
   2  -2   6       49.40       42.31      0.65 o 
   3  -2   6        2.22        2.84      0.26 o 
   4  -2   6       12.12        9.30      0.26 o 
   5  -2   6        1.60        1.07      0.16 o 
   6  -2   6        8.71        8.96      0.45 o 
   7  -2   6       17.49       18.13      0.90 o 
   8  -2   6        1.32        1.55      0.26 o 
  -9  -1   6        3.31        3.23      0.55 o 
  -8  -1   6        0.30        0.16      0.32 o 
  -7  -1   6        0.69        1.02      0.28 o 
  -6  -1   6        4.87        4.74      0.33 o 
  -5  -1   6       66.72       70.41      1.18 o 
  -4  -1   6      123.24      133.79      1.64 o 
  -3  -1   6        0.46        0.28      0.11 o 
  -2  -1   6        0.01        0.23      0.09 o 
  -1  -1   6        4.03        7.18      0.22 o 
   0  -1   6       52.72       58.35      0.96 o 
   1  -1   6      499.92      504.01      9.39 o 
   2  -1   6       40.24       45.17      0.66 o 
   3  -1   6      131.57      137.45      1.61 o 
   4  -1   6       52.70       54.50      1.49 o 
   5  -1   6       12.74       14.01      0.75 o 
   6  -1   6        5.97        6.72      1.29 o 
   7  -1   6        0.20        0.13      0.39 o 
   8  -1   6        0.02       -0.23      0.31 o 
  -9   0   6        0.09        0.71      0.40 o 
  -8   0   6        0.25        0.18      0.26 o 
  -7   0   6        5.33        5.00      0.53 o 
  -6   0   6        0.60        0.55      0.20 o 
  -5   0   6       62.38       67.94      1.16 o 
  -4   0   6       57.07       54.72      0.91 o 
  -3   0   6        4.19        4.25      0.21 o 
  -2   0   6       58.98       62.14      1.18 o 
  -1   0   6       80.79       85.03      1.08 o 
   0   0   6      291.90      310.48      4.21 o 
   1   0   6       56.39       56.84      1.01 o 
   2   0   6       40.17       36.91      0.52 o 
   3   0   6       14.61       11.06      0.28 o 
   4   0   6        4.15        3.69      0.33 o 
   5   0   6        2.73        2.50      0.34 o 
   6   0   6        8.27        9.14      0.58 o 
   7   0   6        1.03        0.37      0.32 o 
   8   0   6        0.23        1.12      0.42 o 
  -9   1   6        0.78        0.23      0.49 o 
  -8   1   6       36.98       38.27      0.93 o 
  -7   1   6       25.37       25.65      0.66 o 
  -6   1   6        0.21        0.12      0.22 o 
  -5   1   6        7.24        6.47      0.36 o 
  -4   1   6       13.59       12.84      0.38 o 
  -3   1   6      298.48      305.47      3.03 o 
  -2   1   6       40.87       52.13      1.06 o 
  -1   1   6        0.01        0.09      0.11 o 
   0   1   6      155.42      163.17      2.72 o 
   1   1   6        1.32        0.08      0.07 o 
   2   1   6       16.39       16.47      0.31 o 
   3   1   6        4.49        2.51      0.19 o 
   4   1   6      278.58      282.46      4.72 o 
   5   1   6        0.16        0.09      0.23 o 
   6   1   6        1.16        1.00      0.31 o 
   7   1   6       15.47       18.06      0.84 o 
   8   1   6        6.92        9.03      0.89 o 
  -9   2   6        4.85        4.36      0.53 o 
  -8   2   6       34.01       34.53      0.89 o 
  -7   2   6        9.96       10.11      0.47 o 
  -6   2   6       55.15       58.61      1.13 o 
  -5   2   6       27.80       19.46      0.57 o 
  -4   2   6       63.50       57.22      0.89 o 
  -3   2   6      312.96      346.43      3.43 o 
  -2   2   6       27.63       32.15      0.63 o 
  -1   2   6     2033.34     2073.52     24.29 o 
   0   2   6       93.74      113.74      2.01 o 
   1   2   6       47.62       43.80      1.11 o 
   2   2   6       97.23      108.03      1.46 o 
   3   2   6        0.97        0.70      0.11 o 
   4   2   6       64.96       65.91      1.23 o 
   5   2   6        0.10       -0.24      0.24 o 
   6   2   6        0.04       -0.26      0.26 o 
   7   2   6        5.83        6.07      0.71 o 
   8   2   6        0.48        0.64      0.51 o 
  -9   3   6        0.39        0.87      0.41 o 
  -8   3   6       11.74       14.98      0.64 o 
  -7   3   6        0.27       -0.09      0.24 o 
  -6   3   6        7.75        7.64      0.44 o 
  -5   3   6       79.24       66.41      1.20 o 
  -4   3   6       26.71       19.75      0.49 o 
  -3   3   6        2.53        3.02      0.32 o 
  -2   3   6       25.87       27.95      0.49 o 
  -1   3   6      198.60      218.20      2.34 o 
   0   3   6       34.44       40.59      0.94 o 
   1   3   6       46.39       51.00      0.95 o 
   2   3   6        0.15        0.15      0.16 o 
   3   3   6      135.92      128.90      2.28 o 
   4   3   6       20.43       24.38      1.07 o 
   5   3   6       51.16       50.72      0.95 o 
   6   3   6       12.63       13.31      0.42 o 
   7   3   6        0.13        0.15      0.17 o 
   8   3   6        0.07        0.12      0.20 o 
  -8   4   6        1.46        0.94      0.29 o 
  -7   4   6        1.93        1.84      0.33 o 
  -6   4   6        5.01        4.98      0.40 o 
  -5   4   6       18.64       21.81      0.65 o 
  -4   4   6       70.67       62.67      1.00 o 
  -3   4   6        0.66        0.31      0.17 o 
  -2   4   6       19.94       23.73      0.45 o 
  -1   4   6      583.95      609.67      6.68 o 
   0   4   6       81.37       82.70      1.65 o 
   1   4   6        0.22        0.59      0.21 o 
   2   4   6        0.00        0.04      0.14 o 
   3   4   6       79.98       86.45      2.23 o 
   4   4   6      103.34      107.00      2.01 o 
   5   4   6       16.03       14.13      1.03 o 
   6   4   6       12.00       10.89      0.46 o 
   7   4   6        0.00        0.06      0.21 o 
  -8   5   6        0.77        0.61      0.33 o 
  -7   5   6        3.65        4.10      0.41 o 
  -6   5   6        8.44        9.67      0.53 o 
  -5   5   6       64.72       55.24      1.11 o 
  -4   5   6       12.08        7.07      0.36 o 
  -3   5   6       47.67       48.70      0.91 o 
  -2   5   6      119.85      115.87      1.56 o 
  -1   5   6      249.62      265.40      3.81 o 
   0   5   6        2.21        2.35      0.36 o 
   1   5   6       50.53       48.64      1.25 o 
   2   5   6       16.40       14.08      0.69 o 
   3   5   6       22.18       21.92      0.97 o 
   4   5   6        1.06        1.09      0.28 o 
   5   5   6       22.30       21.16      0.73 o 
   6   5   6        3.54        3.40      0.37 o 
   7   5   6        5.06        5.68      0.46 o 
  -8   6   6       23.14       27.78      0.93 o 
  -7   6   6        0.03       -0.10      0.30 o 
  -6   6   6        0.94        0.50      0.27 o 
  -5   6   6        6.37        5.32      0.41 o 
  -4   6   6       19.34       21.32      0.63 o 
  -3   6   6        0.08       -0.03      0.22 o 
  -2   6   6       31.37       28.81      0.77 o 
  -1   6   6       28.65       30.82      0.71 o 
   0   6   6      104.42      112.78      1.94 o 
   1   6   6        7.50        6.56      0.52 o 
   2   6   6       43.82       44.08      1.18 o 
   3   6   6        0.81        0.53      0.26 o 
   4   6   6        0.19        0.03      0.27 o 
   5   6   6        7.06        9.54      0.59 o 
   6   6   6        3.91        3.50      0.49 o 
   7   6   6        2.00        2.23      0.39 o 
  -8   7   6        9.29       11.56      0.91 o 
  -7   7   6        1.50        1.76      0.62 o 
  -6   7   6        3.05        3.86      0.66 o 
  -5   7   6        0.00        0.09      0.42 o 
  -4   7   6        6.41        8.09      0.56 o 
  -3   7   6        4.49        4.15      0.44 o 
  -2   7   6        0.49        0.96      0.26 o 
  -1   7   6      112.36      114.17      2.36 o 
   0   7   6       14.74       14.34      0.63 o 
   1   7   6       79.56       82.99      1.91 o 
   2   7   6        1.46        1.94      0.59 o 
   3   7   6        9.30        9.43      1.26 o 
   4   7   6        0.76        0.28      0.28 o 
   5   7   6        2.51        2.46      0.41 o 
   6   7   6        5.02        5.29      0.53 o 
  -7   8   6        0.62        0.16      0.56 o 
  -6   8   6        2.76        1.47      0.58 o 
  -5   8   6        0.16        0.81      0.51 o 
  -4   8   6        1.16        1.06      0.36 o 
  -3   8   6       10.37        7.70      0.56 o 
  -2   8   6       67.01       65.58      1.76 o 
  -1   8   6        0.56        1.39      0.39 o 
   0   8   6        0.87        0.39      0.28 o 
   1   8   6        9.35        6.88      0.69 o 
   2   8   6       29.59       29.08      1.95 o 
   3   8   6        1.18        1.24      0.36 o 
   4   8   6        2.44        2.03      0.78 o 
   5   8   6        0.74        1.15      0.39 o 
   6   8   6        0.28        0.82      0.59 o 
  -7   9   6       10.80       12.69      1.33 o 
  -6   9   6        0.45       -0.30      0.56 o 
  -5   9   6        5.60        6.63      0.80 o 
  -4   9   6        4.22        4.07      0.56 o 
  -3   9   6       14.02       11.13      0.80 o 
  -2   9   6       99.54       98.70      2.02 o 
  -1   9   6        9.51        8.98      0.93 o 
   0   9   6        0.27        0.01      0.29 o 
   1   9   6        3.86        4.05      0.44 o 
   2   9   6        7.36        7.22      0.66 o 
   3   9   6        0.14       -0.33      0.33 o 
   4   9   6        0.00        0.17      0.52 o 
   5   9   6        0.56        0.48      0.40 o 
  -6  10   6        0.11        0.92      0.59 o 
  -5  10   6        4.43        5.45      0.76 o 
  -4  10   6        7.69        9.91      0.80 o 
  -3  10   6        2.67        2.89      0.44 o 
  -2  10   6        6.99        7.92      0.84 o 
  -1  10   6       31.98       29.94      1.18 o 
   0  10   6        1.75        1.42      0.76 o 
   1  10   6        5.92        5.97      0.54 o 
   2  10   6        0.06        0.37      0.40 o 
   3  10   6       12.16        9.03      1.13 o 
   4  10   6        3.78        4.18      0.59 o 
  -5  11   6       12.73       14.17      1.10 o 
  -4  11   6        0.53        0.98      0.44 o 
  -3  11   6        3.83        3.88      0.48 o 
  -2  11   6        4.75        2.97      0.68 o 
  -1  11   6       20.04       20.06      1.23 o 
   0  11   6        6.03        5.47      1.08 o 
   1  11   6        2.04        1.63      0.45 o 
   2  11   6        4.30        4.33      0.68 o 
   3  11   6        0.59        1.12      0.57 o 
  -4  12   6        0.11        1.41      0.46 o 
  -3  12   6        1.44        1.60      0.69 o 
  -2  12   6        0.03        0.37      1.09 o 
  -1  12   6        7.87        8.59      0.99 o 
   0  12   6        0.09        0.62      0.49 o 
   1  12   6        0.12        0.00      0.41 o 
   2  12   6        0.69        1.06      0.55 o 
  -2  13   6        3.30        2.33      1.24 o 
  -1  13   6       15.19       15.14      1.23 o 
   0  13   6        0.44       -0.36      0.61 o 
   0 -15   7        0.01       -0.05      0.78 o 
   1 -15   7        9.38        9.51      1.39 o 
  -2 -14   7        4.39        5.73      0.74 o 
  -1 -14   7       10.73       14.17      0.74 o 
   0 -14   7        0.07        0.09      0.39 o 
   1 -14   7        2.61        1.92      1.46 o 
   2 -14   7        0.55        0.64      0.62 o 
   3 -14   7        8.05        9.29      1.12 o 
   4 -14   7        3.58        3.03      1.18 o 
  -4 -13   7        0.28        0.21      0.47 o 
  -3 -13   7        2.28        1.31      0.46 o 
  -2 -13   7        4.16        4.61      0.58 o 
  -1 -13   7        2.10        2.57      0.39 o 
   0 -13   7        0.72        0.78      0.38 o 
   1 -13   7        0.69        1.09      0.57 o 
   2 -13   7        0.79        1.30      0.70 o 
   3 -13   7        2.94        3.86      0.74 o 
   4 -13   7        0.13        0.15      0.40 o 
   5 -13   7        0.00        0.15      0.51 o 
  -5 -12   7        6.94        5.04      0.94 o 
  -4 -12   7        0.44        0.85      0.41 o 
  -3 -12   7        6.93        7.60      0.64 o 
  -2 -12   7        0.00       -0.19      0.29 o 
  -1 -12   7        1.58        2.57      0.49 o 
   0 -12   7        0.21        0.23      0.30 o 
   1 -12   7        0.55       -0.29      0.42 o 
   2 -12   7        1.01        1.50      0.55 o 
   3 -12   7        0.97        1.37      0.40 o 
   4 -12   7        8.21       10.60      0.95 o 
   5 -12   7        9.95       13.95      1.06 o 
   6 -12   7       10.29        9.15      1.00 o 
  -5 -11   7        0.05        0.51      0.38 o 
  -4 -11   7        8.49        7.81      0.63 o 
  -3 -11   7        0.15        0.43      0.38 o 
  -2 -11   7        0.72        2.00      0.37 o 
  -1 -11   7        0.46        0.70      0.31 o 
   0 -11   7        0.02        0.40      0.38 o 
   1 -11   7        9.79        9.63      0.71 o 
   2 -11   7        4.42        4.03      0.47 o 
   3 -11   7        4.31        4.97      0.50 o 
   4 -11   7        0.25        1.06      0.38 o 
   5 -11   7        4.11        3.94      0.58 o 
   6 -11   7        0.38        0.61      0.44 o 
  -6 -10   7        0.72        1.03      0.38 o 
  -5 -10   7        2.65        2.30      0.34 o 
  -4 -10   7        4.92        5.60      0.53 o 
  -3 -10   7       10.58       10.67      0.87 o 
  -2 -10   7       16.61       16.55      0.65 o 
  -1 -10   7        0.50        0.21      0.30 o 
   0 -10   7        2.05        2.67      0.31 o 
   1 -10   7       14.51       13.63      0.61 o 
   2 -10   7       10.18       10.79      0.62 o 
   3 -10   7        1.90        3.09      0.40 o 
   4 -10   7       12.46       12.60      0.82 o 
   5 -10   7        1.64        1.32      0.42 o 
   6 -10   7        1.09        0.07      0.36 o 
   7 -10   7        0.33        1.21      0.78 o 
  -6  -9   7        1.36        1.71      0.33 o 
  -5  -9   7        0.13        0.29      0.24 o 
  -4  -9   7       24.67       25.77      0.72 o 
  -3  -9   7       19.92       21.13      0.74 o 
  -2  -9   7       15.70       14.90      0.86 o 
  -1  -9   7      162.47      145.85      2.37 o 
   0  -9   7       30.79       36.07      0.71 o 
   1  -9   7       89.46       71.17      1.84 o 
   2  -9   7      163.11      145.80      2.36 o 
   3  -9   7       26.01       28.11      0.77 o 
   4  -9   7       29.25       31.13      1.09 o 
   5  -9   7       13.36       13.67      0.82 o 
   6  -9   7        4.68        5.31      0.59 o 
   7  -9   7        0.16       -0.20      0.36 o 
  -7  -8   7        2.54        3.01      0.39 o 
  -6  -8   7        8.51        7.60      0.43 o 
  -5  -8   7       16.75       16.44      0.59 o 
  -4  -8   7        0.02       -0.14      0.20 o 
  -3  -8   7        5.76        3.98      0.29 o 
  -2  -8   7      115.38      111.43      1.68 o 
  -1  -8   7       82.91       75.57      1.26 o 
   0  -8   7       85.83       73.38      0.99 o 
   1  -8   7        2.25        0.53      0.24 o 
   2  -8   7      144.75      130.90      1.97 o 
   3  -8   7      124.88      119.75      2.43 o 
   4  -8   7        0.13        0.27      0.29 o 
   5  -8   7        1.29        0.64      0.36 o 
   6  -8   7        0.23        0.11      0.32 o 
   7  -8   7        6.90        6.80      0.63 o 
  -7  -7   7       11.17       13.53      0.61 o 
  -6  -7   7        0.13        0.00      0.21 o 
  -5  -7   7       45.27       44.76      0.87 o 
  -4  -7   7       32.86       31.79      0.68 o 
  -3  -7   7       76.10       72.83      1.11 o 
  -2  -7   7      189.01      200.01      2.46 o 
  -1  -7   7       39.96       34.67      0.59 o 
   0  -7   7       40.68       37.88      0.69 o 
   1  -7   7        9.26       12.92      0.47 o 
   2  -7   7      244.09      244.95      3.24 o 
   3  -7   7      272.81      272.66      4.69 o 
   4  -7   7        1.59        1.55      0.34 o 
   5  -7   7        0.23        0.22      0.28 o 
   6  -7   7       29.39       30.11      1.03 o 
   7  -7   7        1.48        1.91      0.50 o 
   8  -7   7        0.68        0.77      0.53 o 
  -8  -6   7        1.32        1.43      0.41 o 
  -7  -6   7        9.01        8.71      0.50 o 
  -6  -6   7        0.25        0.11      0.20 o 
  -5  -6   7       69.30       65.04      1.45 o 
  -4  -6   7       71.68       69.26      1.09 o 
  -3  -6   7      357.70      341.11      3.66 o 
  -2  -6   7       41.19       37.32      0.59 o 
  -1  -6   7        0.69        1.46      0.16 o 
   0  -6   7       23.21       18.98      0.49 o 
   1  -6   7        5.42        5.45      0.36 o 
   2  -6   7       68.09       59.30      1.01 o 
   3  -6   7        0.46        1.17      0.28 o 
   4  -6   7      136.96      137.52      2.60 o 
   5  -6   7        4.00        3.06      0.38 o 
   6  -6   7        7.69        7.95      0.56 o 
   7  -6   7       28.62       30.51      1.03 o 
   8  -6   7        1.88        2.12      0.42 o 
  -8  -5   7       10.90       13.25      0.55 o 
  -7  -5   7        1.46        1.65      0.29 o 
  -6  -5   7        3.76        3.71      0.31 o 
  -5  -5   7        3.19        3.29      0.36 o 
  -4  -5   7      135.48      126.48      1.69 o 
  -3  -5   7        6.68        5.85      0.31 o 
  -2  -5   7       21.17       18.18      0.52 o 
  -1  -5   7       73.83       95.95      1.19 o 
   0  -5   7        2.37        3.56      0.18 o 
   1  -5   7       90.61      103.56      2.07 o 
   2  -5   7      190.55      203.64      3.00 o 
   3  -5   7       92.79       96.27      1.93 o 
   4  -5   7       76.18       76.03      1.59 o 
   5  -5   7       10.87       11.75      0.57 o 
   6  -5   7        7.47        7.50      0.64 o 
   7  -5   7       10.07       13.55      0.67 o 
   8  -5   7        1.21        0.42      0.35 o 
  -8  -4   7        7.82        8.64      0.48 o 
  -7  -4   7        4.02        2.55      0.32 o 
  -6  -4   7       29.36       27.35      0.65 o 
  -5  -4   7       11.27       11.96      0.43 o 
  -4  -4   7       61.62       61.81      0.98 o 
  -3  -4   7       28.66       27.01      0.47 o 
  -2  -4   7        0.00        0.04      0.07 o 
  -1  -4   7       31.59       39.99      0.56 o 
   0  -4   7       86.19       96.95      1.13 o 
   1  -4   7       79.26       80.03      1.07 o 
   2  -4   7      112.89      102.12      2.27 o 
   3  -4   7      141.13      121.74      6.71 o 
   4  -4   7       14.67       13.77      0.77 o 
   5  -4   7        2.75        2.90      0.50 o 
   6  -4   7        1.51        0.86      0.25 o 
   7  -4   7        8.75        9.62      0.99 o 
   8  -4   7       11.70       13.45      0.68 o 
  -8  -3   7        0.98        1.34      0.29 o 
  -7  -3   7       10.51       11.55      0.52 o 
  -6  -3   7        2.08        1.77      0.26 o 
  -5  -3   7       71.21       70.24      1.20 o 
  -4  -3   7        5.87        4.11      0.26 o 
  -3  -3   7       19.25       22.49      0.45 o 
  -2  -3   7      114.49      110.02      2.88 o 
  -1  -3   7        5.93        5.47      0.24 o 
   0  -3   7      841.40      868.57     11.46 o 
   1  -3   7       92.26      111.50      1.71 o 
   2  -3   7      342.91      351.70      5.53 o 
   3  -3   7        0.55        0.15      0.11 o 
   4  -3   7      123.02      121.05      1.87 o 
   5  -3   7       34.22       32.95      0.80 o 
   6  -3   7       43.34       38.00      0.91 o 
   7  -3   7        4.55        4.68      0.37 o 
   8  -3   7        2.30        2.47      0.36 o 
  -8  -2   7        0.25        0.71      0.29 o 
  -7  -2   7       11.02       10.22      0.49 o 
  -6  -2   7       16.68       15.66      0.53 o 
  -5  -2   7        7.15        6.15      0.35 o 
  -4  -2   7       54.94       50.63      0.74 o 
  -3  -2   7       12.09       11.02      0.32 o 
  -2  -2   7      105.81      101.80      1.32 o 
  -1  -2   7        1.18        2.28      0.12 o 
   0  -2   7      134.00      118.23      2.09 o 
   1  -2   7        7.32        5.11      0.30 o 
   2  -2   7       71.60       79.90      1.00 o 
   3  -2   7       75.77       75.24      1.74 o 
   4  -2   7       94.40       97.22      1.33 o 
   5  -2   7       19.94       15.51      0.42 o 
   6  -2   7        0.02        0.03      0.23 o 
   7  -2   7       13.66       11.70      1.10 o 
   8  -2   7        0.12        0.50      0.29 o 
  -8  -1   7        0.98        0.74      0.30 o 
  -7  -1   7        2.03        1.24      0.27 o 
  -6  -1   7       10.78        9.29      0.45 o 
  -5  -1   7        0.31       -0.08      0.19 o 
  -4  -1   7        0.03        0.04      0.16 o 
  -3  -1   7        4.01        4.05      0.22 o 
  -2  -1   7       85.04       91.37      1.11 o 
  -1  -1   7       17.82       14.43      0.33 o 
   0  -1   7       83.43       88.59      1.39 o 
   1  -1   7      539.04      565.34      8.71 o 
   2  -1   7        3.28        4.35      0.28 o 
   3  -1   7        3.44        2.94      0.22 o 
   4  -1   7       39.91       38.57      0.66 o 
   5  -1   7        0.00       -0.17      0.20 o 
   6  -1   7        0.00        0.10      0.26 o 
   7  -1   7        0.04       -0.46      0.53 o 
  -9   0   7        1.17        1.26      0.47 o 
  -8   0   7        0.02       -0.10      0.28 o 
  -7   0   7        0.01       -0.05      0.22 o 
  -6   0   7       51.71       49.06      0.99 o 
  -5   0   7      103.28       91.61      1.63 o 
  -4   0   7      143.46      157.72      2.15 o 
  -3   0   7      228.72      237.78      2.79 o 
  -2   0   7      102.63      110.73      1.31 o 
  -1   0   7       46.24       48.07      0.73 o 
   0   0   7        0.29        0.64      0.12 o 
   1   0   7      370.07      398.08      8.85 o 
   2   0   7       66.16       74.20      1.04 o 
   3   0   7        3.63        4.09      0.17 o 
   4   0   7       22.68       24.63      0.52 o 
   5   0   7        2.33        1.86      0.30 o 
   6   0   7        0.05       -0.08      0.25 o 
  -9   1   7        3.86        4.94      0.98 o 
  -8   1   7        0.01       -0.15      0.28 o 
  -7   1   7       38.46       37.32      0.82 o 
  -6   1   7       26.66       27.02      0.73 o 
  -5   1   7      210.65      193.52      2.68 o 
  -4   1   7        0.02       -0.15      0.15 o 
  -3   1   7      174.63      189.51      2.85 o 
  -2   1   7       54.33       57.48      0.79 o 
  -1   1   7        8.06       10.47      0.34 o 
   0   1   7       65.04       69.66      1.35 o 
   1   1   7      530.95      571.71      7.75 o 
   2   1   7       34.41       36.97      0.68 o 
   3   1   7      167.95      163.68      1.91 o 
   4   1   7      132.13      131.83      1.59 o 
   5   1   7        2.67        2.40      0.34 o 
   6   1   7        0.43        0.58      0.36 o 
  -8   2   7        1.65        1.04      0.29 o 
  -7   2   7       50.13       56.28      1.18 o 
  -6   2   7        7.73        5.96      0.40 o 
  -5   2   7        2.21        1.01      0.30 o 
  -4   2   7       29.41       25.88      0.57 o 
  -3   2   7      167.98      192.39      2.38 o 
  -2   2   7      338.03      346.17      3.66 o 
  -1   2   7      269.10      264.37      3.31 o 
   0   2   7      113.47      132.39      2.06 o 
   1   2   7        6.45        7.71      0.68 o 
   2   2   7        5.41        4.45      0.32 o 
   3   2   7        2.88        2.33      0.26 o 
   4   2   7        5.03        5.29      0.47 o 
   5   2   7       12.02       11.92      0.52 o 
   6   2   7        2.12        3.44      0.53 o 
   7   2   7        3.40        1.74      0.77 o 
  -8   3   7       29.40       32.49      0.83 o 
  -7   3   7        0.15        0.59      0.30 o 
  -6   3   7        1.86        2.29      0.37 o 
  -5   3   7        6.11        7.06      0.34 o 
  -4   3   7       57.01       54.56      0.91 o 
  -3   3   7      140.34      133.28      1.77 o 
  -2   3   7        9.32        9.57      0.32 o 
  -1   3   7       30.04       20.32      0.50 o 
   0   3   7       32.29       31.47      0.84 o 
   1   3   7        3.65        3.88      0.42 o 
   2   3   7       22.51       27.72      0.78 o 
   3   3   7        3.93        4.47      0.35 o 
   4   3   7       19.63       22.91      0.69 o 
   5   3   7        2.34        2.01      0.26 o 
   6   3   7       17.62       17.60      0.53 o 
   7   3   7       13.49       15.01      0.51 o 
  -8   4   7        4.24        3.82      0.44 o 
  -7   4   7       19.07       20.13      0.81 o 
  -6   4   7       10.34       10.55      0.54 o 
  -5   4   7        4.51        2.75      0.26 o 
  -4   4   7        0.46        0.00      0.18 o 
  -3   4   7       66.69       67.49      1.04 o 
  -2   4   7       30.69       26.26      0.71 o 
  -1   4   7       16.33       17.59      0.64 o 
   0   4   7        0.01        0.94      0.25 o 
   1   4   7        5.60        4.42      0.49 o 
   2   4   7       40.39       38.50      1.01 o 
   3   4   7        3.48        3.43      0.35 o 
   4   4   7      122.96      126.92      2.38 o 
   5   4   7       75.52       75.41      1.58 o 
   6   4   7       11.95       10.99      0.54 o 
   7   4   7        3.52        3.65      0.37 o 
  -8   5   7        8.58        9.07      0.70 o 
  -7   5   7        6.46        6.91      0.51 o 
  -6   5   7        5.34        4.87      0.40 o 
  -5   5   7        0.96        0.30      0.22 o 
  -4   5   7       25.45       24.57      0.85 o 
  -3   5   7       13.77       13.97      0.64 o 
  -2   5   7        0.08        0.28      0.20 o 
  -1   5   7      131.37      144.61      2.75 o 
   0   5   7       11.18        9.63      0.97 o 
   1   5   7        0.87        0.00      0.25 o 
   2   5   7        1.31        0.59      0.27 o 
   3   5   7       16.05       16.29      0.68 o 
   4   5   7       59.01       57.30      1.42 o 
   5   5   7       19.37       18.01      1.54 o 
   6   5   7        4.10        2.86      0.39 o 
   7   5   7        1.26        0.83      0.33 o 
  -8   6   7        4.86        5.48      0.85 o 
  -7   6   7        0.62        0.31      0.51 o 
  -6   6   7        0.25       -0.33      0.41 o 
  -5   6   7       33.58       34.51      1.03 o 
  -4   6   7       37.72       35.92      1.06 o 
  -3   6   7        1.19        0.86      0.30 o 
  -2   6   7      151.04      150.02      2.20 o 
  -1   6   7        0.00        0.30      0.31 o 
   0   6   7        1.25        0.80      0.47 o 
   1   6   7        4.38        3.53      0.44 o 
   2   6   7       12.57       15.38      1.33 o 
   3   6   7        2.44        2.45      0.38 o 
   4   6   7        3.38        4.01      0.45 o 
   5   6   7        0.12        0.28      0.32 o 
   6   6   7       11.67       11.11      0.69 o 
  -7   7   7        1.21        0.89      0.58 o 
  -6   7   7        2.09        2.54      0.60 o 
  -5   7   7        4.52        5.85      0.78 o 
  -4   7   7       15.76       14.90      0.83 o 
  -3   7   7       13.93       14.22      0.85 o 
  -2   7   7      106.38      108.68      1.90 o 
  -1   7   7       21.68       25.72      0.96 o 
   0   7   7       48.15       49.76      1.34 o 
   1   7   7       68.42       70.15      1.75 o 
   2   7   7       26.05       24.00      1.20 o 
   3   7   7        0.00        0.22      0.30 o 
   4   7   7        1.32        1.14      0.44 o 
   5   7   7        2.26        2.35      0.43 o 
   6   7   7        0.36        0.99      0.41 o 
  -7   8   7        0.84        0.48      0.59 o 
  -6   8   7       16.35       16.38      1.16 o 
  -5   8   7        3.37        1.97      0.54 o 
  -4   8   7        0.48        0.26      0.35 o 
  -3   8   7       13.44       12.47      1.08 o 
  -2   8   7       28.36       29.20      0.87 o 
  -1   8   7       40.49       40.92      1.29 o 
   0   8   7        0.01        0.08      0.34 o 
   1   8   7        7.58        8.10      0.67 o 
   2   8   7       13.72       16.39      0.91 o 
   3   8   7        1.56        0.96      0.38 o 
   4   8   7        1.09        0.91      0.37 o 
   5   8   7        1.51        3.23      0.50 o 
  -6   9   7        1.36        1.14      0.59 o 
  -5   9   7        2.01        2.58      0.46 o 
  -4   9   7        8.40        7.64      0.61 o 
  -3   9   7        7.12        6.80      0.54 o 
  -2   9   7       11.04       12.01      0.98 o 
  -1   9   7       18.19       17.48      0.95 o 
   0   9   7        1.77        2.58      0.51 o 
   1   9   7        2.59        3.02      0.51 o 
   2   9   7        1.16        0.50      0.41 o 
   3   9   7        0.24        0.49      0.39 o 
   4   9   7        0.45        0.87      0.41 o 
   5   9   7        0.50        0.81      0.57 o 
  -6  10   7        0.32        0.21      0.55 o 
  -5  10   7        4.44        3.88      0.71 o 
  -4  10   7        0.04       -0.35      0.36 o 
  -3  10   7        1.40        2.00      0.40 o 
  -2  10   7        1.28        0.62      0.55 o 
  -1  10   7        1.09        0.68      0.45 o 
   0  10   7        0.59        1.11      0.46 o 
   1  10   7        2.49        3.25      0.57 o 
   2  10   7        0.11        0.32      0.44 o 
   3  10   7        0.36        0.00      0.43 o 
   4  10   7        0.07        0.86      0.60 o 
  -5  11   7        0.08        0.74      0.58 o 
  -4  11   7        3.41        4.72      0.83 o 
  -3  11   7        0.05        0.01      0.57 o 
  -2  11   7        0.13        0.57      0.57 o 
  -1  11   7        0.20       -0.25      0.57 o 
   0  11   7        0.28        0.71      0.50 o 
   1  11   7        0.42        0.19      0.39 o 
   2  11   7        0.02        0.10      0.46 o 
   3  11   7        3.18        2.56      0.60 o 
  -3  12   7        2.68        2.95      0.78 o 
  -2  12   7        0.03       -0.44      0.58 o 
  -1  12   7        1.53        1.41      0.70 o 
   0  12   7        9.50       10.21      1.17 o 
   1  12   7        0.00        0.96      0.47 o 
  -2 -14   8        7.32        8.05      0.87 o 
  -1 -14   8        0.34        0.54      0.43 o 
   0 -14   8        0.12       -0.04      0.53 o 
   1 -14   8        0.04       -0.08      0.55 o 
   2 -14   8       10.12       11.48      1.20 o 
   3 -14   8        2.42        3.33      1.20 o 
  -3 -13   8        0.81        0.45      0.52 o 
  -2 -13   8        3.32        3.03      0.99 o 
  -1 -13   8       15.37       19.63      1.05 o 
   0 -13   8        3.17        3.70      0.48 o 
   1 -13   8        0.00       -0.65      0.65 o 
   2 -13   8        3.84        2.08      0.69 o 
   3 -13   8        0.52        0.60      0.89 o 
   4 -13   8        4.76        6.33      0.66 o 
  -4 -12   8        3.49        3.94      0.66 o 
  -3 -12   8        0.78        0.54      0.80 o 
  -2 -12   8        9.77        9.96      0.66 o 
  -1 -12   8        5.20        6.73      0.54 o 
   0 -12   8        8.08        8.42      0.60 o 
   1 -12   8        0.14        0.67      0.50 o 
   2 -12   8        1.46        1.28      0.55 o 
   3 -12   8        3.01        2.91      0.52 o 
   4 -12   8        0.27        0.23      0.38 o 
   5 -12   8        1.69        1.09      0.51 o 
  -5 -11   8        2.53        3.01      0.50 o 
  -4 -11   8        0.68        0.38      0.37 o 
  -3 -11   8        3.80        3.36      0.56 o 
  -2 -11   8        1.97        0.88      0.36 o 
  -1 -11   8        8.23        8.48      0.62 o 
   0 -11   8        5.63        6.02      0.51 o 
   1 -11   8        0.85        1.44      0.51 o 
   2 -11   8        7.92        7.93      0.58 o 
   3 -11   8        3.86        5.08      0.51 o 
   4 -11   8       17.09       16.83      1.00 o 
   5 -11   8        2.26        2.48      0.53 o 
   6 -11   8        3.10        3.92      0.83 o 
  -6 -10   8        0.40       -0.31      0.46 o 
  -5 -10   8       10.22        8.87      0.93 o 
  -4 -10   8        0.29       -0.02      0.32 o 
  -3 -10   8        0.25       -0.07      0.29 o 
  -2 -10   8        2.22        1.76      0.38 o 
  -1 -10   8        3.61        2.42      0.39 o 
   0 -10   8        5.89        6.33      0.50 o 
   1 -10   8        1.80        1.37      0.35 o 
   2 -10   8        0.16       -0.21      0.25 o 
   3 -10   8       17.34       16.45      0.68 o 
   4 -10   8        1.09        0.67      0.38 o 
   5 -10   8        5.03        5.34      0.59 o 
   6 -10   8        6.87        8.15      0.74 o 
  -6  -9   8        0.10        0.43      0.33 o 
  -5  -9   8        2.24        2.25      0.37 o 
  -4  -9   8        0.23        0.57      0.32 o 
  -3  -9   8       14.43       12.48      0.56 o 
  -2  -9   8        0.58        0.28      0.26 o 
  -1  -9   8       44.18       40.61      1.38 o 
   0  -9   8      155.80      144.19      2.36 o 
   1  -9   8        0.01        0.27      0.25 o 
   2  -9   8       33.25       28.46      0.88 o 
   3  -9   8        6.48        5.83      0.61 o 
   4  -9   8        0.05        0.43      0.33 o 
   5  -9   8        0.16        0.01      0.34 o 
   6  -9   8        6.00        6.98      0.66 o 
   7  -9   8        0.20        0.34      0.52 o 
  -7  -8   8        0.29        0.07      0.27 o 
  -6  -8   8        3.35        3.47      0.35 o 
  -5  -8   8        0.00       -0.22      0.22 o 
  -4  -8   8        0.12        0.08      0.29 o 
  -3  -8   8       33.24       30.40      0.82 o 
  -2  -8   8       60.09       58.34      1.19 o 
  -1  -8   8        6.75        6.01      0.37 o 
   0  -8   8        8.11        6.15      0.35 o 
   1  -8   8       31.15       23.94      0.77 o 
   2  -8   8        0.23        0.86      0.31 o 
   3  -8   8        0.28        0.07      0.28 o 
   4  -8   8        2.44        1.76      0.37 o 
   5  -8   8        0.31        0.42      0.32 o 
   6  -8   8       22.06       22.85      1.73 o 
   7  -8   8        0.14       -0.20      0.34 o 
  -7  -7   8        0.28        0.04      0.25 o 
  -6  -7   8        0.00       -0.07      0.22 o 
  -5  -7   8        5.90        5.78      0.36 o 
  -4  -7   8       48.35       49.03      1.00 o 
  -3  -7   8       33.48       31.64      0.92 o 
  -2  -7   8        2.38        2.48      0.29 o 
  -1  -7   8       45.56       49.69      0.95 o 
   0  -7   8       68.97       61.29      1.00 o 
   1  -7   8        0.12       -0.05      0.24 o 
   2  -7   8        0.10        0.16      0.24 o 
   3  -7   8        3.35        4.15      0.44 o 
   4  -7   8        6.17        6.19      0.55 o 
   5  -7   8        9.25        9.23      0.62 o 
   6  -7   8        7.79        9.50      0.65 o 
   7  -7   8        3.34        3.34      0.48 o 
  -7  -6   8        0.65        0.72      0.26 o 
  -6  -6   8        1.19        0.54      0.23 o 
  -5  -6   8       11.65        9.78      0.43 o 
  -4  -6   8       56.83       54.84      1.29 o 
  -3  -6   8        9.82       10.20      0.36 o 
  -2  -6   8      342.33      322.80      3.74 o 
  -1  -6   8        7.49        6.14      0.33 o 
   0  -6   8       92.04       88.79      1.24 o 
   1  -6   8       11.23       12.15      0.52 o 
   2  -6   8       88.12       86.37      2.74 o 
   3  -6   8      275.17      278.08      5.21 o 
   4  -6   8       46.53       50.64      1.26 o 
   5  -6   8        9.01       11.51      0.63 o 
   6  -6   8        8.97        9.37      0.61 o 
   7  -6   8        1.52        0.80      0.36 o 
   8  -6   8        0.08        0.92      0.62 o 
  -8  -5   8        0.52        0.15      0.28 o 
  -7  -5   8        0.91        0.16      0.24 o 
  -6  -5   8        1.78        2.46      0.43 o 
  -5  -5   8        3.30        3.76      0.29 o 
  -4  -5   8       60.74       57.85      0.86 o 
  -3  -5   8      133.55      139.64      1.55 o 
  -2  -5   8       48.36       50.92      1.06 o 
  -1  -5   8        0.01        0.21      0.16 o 
   0  -5   8        1.38        0.39      0.21 o 
   1  -5   8        8.30        7.32      0.39 o 
   2  -5   8       17.85       14.85      0.67 o 
   3  -5   8       68.82       71.22      1.52 o 
   4  -5   8       28.67       32.05      0.91 o 
   5  -5   8        6.69        6.56      0.52 o 
   6  -5   8        4.16        4.11      0.40 o 
   7  -5   8        0.80        0.81      0.32 o 
   8  -5   8        9.24       10.53      0.66 o 
  -8  -4   8        0.51        0.58      0.29 o 
  -7  -4   8        1.77        1.87      0.28 o 
  -6  -4   8       17.79       22.27      0.60 o 
  -5  -4   8       29.10       26.69      0.62 o 
  -4  -4   8       29.73       27.70      0.54 o 
  -3  -4   8      168.40      160.61      1.86 o 
  -2  -4   8      160.07      147.89      1.60 o 
  -1  -4   8       67.49       64.82      0.95 o 
   0  -4   8      137.26      158.38      2.17 o 
   1  -4   8       79.21       69.87      1.24 o 
   2  -4   8      334.15      351.76      7.05 o 
   3  -4   8      111.95      115.53      2.15 o 
   4  -4   8        0.05        0.36      0.21 o 
   5  -4   8        6.43        8.13      0.47 o 
   6  -4   8        2.15        2.85      0.36 o 
   7  -4   8       13.81       14.98      0.83 o 
   8  -4   8        4.87        5.38      0.48 o 
  -8  -3   8        1.21        1.57      0.32 o 
  -7  -3   8        0.21        0.42      0.25 o 
  -6  -3   8        1.08        0.51      0.23 o 
  -5  -3   8        9.92       10.67      0.61 o 
  -4  -3   8       64.25       65.46      0.92 o 
  -3  -3   8      288.35      267.37      2.90 o 
  -2  -3   8      110.21      109.59      1.42 o 
  -1  -3   8      204.97      203.30      2.62 o 
   0  -3   8        1.15        2.25      0.24 o 
   1  -3   8      357.94      394.15      5.40 o 
   2  -3   8        0.01        0.03      0.07 o 
   3  -3   8        0.00        0.32      0.19 o 
   4  -3   8       41.69       47.11      1.17 o 
   5  -3   8        0.68        0.24      0.20 o 
   6  -3   8        2.36        1.91      0.26 o 
   7  -3   8        2.91        4.64      0.37 o 
   8  -3   8        4.72        4.13      0.76 o 
  -8  -2   8        0.97        1.31      0.31 o 
  -7  -2   8        9.33        9.94      0.71 o 
  -6  -2   8        0.48        0.03      0.22 o 
  -5  -2   8       56.99       55.09      1.03 o 
  -4  -2   8       33.66       33.62      0.65 o 
  -3  -2   8      129.24      122.55      2.52 o 
  -2  -2   8        8.11        7.24      0.26 o 
  -1  -2   8       32.51       32.43      0.61 o 
   0  -2   8        0.19       -0.01      0.12 o 
   1  -2   8       12.51       15.49      0.53 o 
   2  -2   8       15.79        9.31      0.67 o 
   3  -2   8        4.60        4.61      0.32 o 
   4  -2   8       87.27       83.44      1.58 o 
   5  -2   8        1.00        0.58      0.18 o 
   6  -2   8       22.61       18.49      0.54 o 
   7  -2   8        1.73        1.62      0.25 o 
   8  -2   8        0.77        1.13      0.39 o 
  -8  -1   8        0.03       -0.12      0.28 o 
  -7  -1   8        3.96        3.66      0.36 o 
  -6  -1   8        9.02       10.07      0.48 o 
  -5  -1   8       26.40       22.57      0.69 o 
  -4  -1   8        0.24        0.36      0.18 o 
  -3  -1   8      139.34      134.26      1.73 o 
  -2  -1   8       60.52       62.83      0.85 o 
  -1  -1   8       21.70       19.60      0.38 o 
   0  -1   8        6.23        5.04      0.28 o 
   1  -1   8      143.27      119.08      2.58 o 
   2  -1   8        4.87        2.18      0.73 o 
   3  -1   8       10.76       11.82      0.66 o 
   4  -1   8       69.76       68.37      3.04 o 
   5  -1   8       88.75       84.19      3.35 o 
  -8   0   8        0.64        0.21      0.27 o 
  -7   0   8        1.38        1.49      0.30 o 
  -6   0   8        0.01       -0.12      0.21 o 
  -5   0   8       12.74       13.26      0.56 o 
  -4   0   8       41.49       36.75      0.75 o 
  -3   0   8        5.32        3.09      0.34 o 
  -2   0   8       16.03       15.32      0.43 o 
  -1   0   8        4.61        5.09      0.23 o 
   0   0   8        3.28        5.23      0.26 o 
   1   0   8        0.02       -0.15      0.15 o 
   2   0   8       15.85       15.36      0.95 o 
   3   0   8       15.12       13.48      0.85 o 
   4   0   8       11.85       12.61      0.54 o 
   5   0   8        0.42        0.35      0.28 o 
  -8   1   8        0.02       -0.09      0.28 o 
  -7   1   8        0.32        0.26      0.25 o 
  -6   1   8        0.72        0.68      0.29 o 
  -5   1   8      119.71      114.61      1.71 o 
  -4   1   8      123.35      131.79      1.90 o 
  -3   1   8       55.47       56.18      0.91 o 
  -2   1   8        0.29        0.08      0.14 o 
  -1   1   8       10.60        9.39      0.29 o 
   0   1   8       45.66       39.63      1.22 o 
   1   1   8       14.72        9.43      0.78 o 
   2   1   8       59.71       65.75      1.34 o 
   3   1   8        7.99        9.01      0.76 o 
   4   1   8        1.51        1.25      0.25 o 
   5   1   8       11.65       11.08      0.72 o 
  -8   2   8        3.83        3.79      0.42 o 
  -7   2   8        3.61        2.71      0.35 o 
  -6   2   8       28.54       28.97      0.77 o 
  -5   2   8       21.97       24.72      0.59 o 
  -4   2   8      121.67      101.59      1.56 o 
  -3   2   8        4.57        5.87      0.33 o 
  -2   2   8      143.68      135.21      1.92 o 
  -1   2   8       78.52       73.82      1.74 o 
   0   2   8       17.38       17.74      0.95 o 
   1   2   8       97.45      101.70      1.97 o 
   2   2   8       15.71       17.10      0.76 o 
   3   2   8        1.25        2.19      0.28 o 
   4   2   8        1.54        1.43      0.25 o 
   5   2   8        3.85        3.95      0.35 o 
   6   2   8        0.06        0.33      0.36 o 
  -8   3   8        4.32        4.13      0.39 o 
  -7   3   8       28.21       32.83      1.08 o 
  -6   3   8        0.41        0.03      0.24 o 
  -5   3   8        2.02        2.47      0.26 o 
  -4   3   8      123.57      115.02      2.22 o 
  -3   3   8        0.70        1.61      0.24 o 
  -2   3   8     1377.90     1413.68     18.80 o 
  -1   3   8        6.06        6.08      0.52 o 
   0   3   8       63.58       61.59      1.20 o 
   1   3   8        0.75        0.15      0.28 o 
   2   3   8       27.72       23.47      0.99 o 
   3   3   8        4.91        5.34      0.41 o 
   4   3   8        2.86        2.93      0.34 o 
   5   3   8        6.54        6.34      0.49 o 
   6   3   8        2.37        2.48      0.34 o 
   7   3   8        2.55        2.05      0.35 o 
  -8   4   8        1.90        2.04      0.64 o 
  -7   4   8        1.80        2.62      0.62 o 
  -6   4   8        1.15        2.28      0.52 o 
  -5   4   8        7.45        6.15      0.48 o 
  -4   4   8        0.00        0.36      0.30 o 
  -3   4   8       71.78       70.24      1.35 o 
  -2   4   8      279.50      260.31      3.82 o 
  -1   4   8      195.98      191.11      3.01 o 
   0   4   8       55.47       51.94      1.27 o 
   1   4   8       91.52       87.84      2.30 o 
   2   4   8        3.95        5.12      0.43 o 
   3   4   8       39.81       42.21      1.11 o 
   4   4   8        1.72        2.52      0.35 o 
   5   4   8        3.79        2.72      0.42 o 
   6   4   8        0.14        0.11      0.31 o 
   7   4   8        5.39        5.82      0.72 o 
  -8   5   8        2.32        3.60      0.73 o 
  -7   5   8        1.15        1.07      0.56 o 
  -6   5   8        1.88        1.68      0.54 o 
  -5   5   8       16.69       19.98      0.80 o 
  -4   5   8        0.33        0.28      0.30 o 
  -3   5   8        1.41        0.84      0.41 o 
  -2   5   8       29.16       29.94      0.78 o 
  -1   5   8       23.63       23.25      1.12 o 
   0   5   8        2.93        3.37      0.40 o 
   1   5   8       68.93       70.80      2.07 o 
   2   5   8       42.20       43.61      1.49 o 
   3   5   8        8.04        8.75      0.86 o 
   4   5   8       10.04        7.62      0.93 o 
   5   5   8       29.27       27.57      0.94 o 
   6   5   8        0.23        0.26      0.36 o 
  -7   6   8        0.32        0.28      0.56 o 
  -6   6   8        0.20        0.01      0.43 o 
  -5   6   8        3.84        4.37      0.65 o 
  -4   6   8        0.01       -0.28      0.28 o 
  -3   6   8        5.70        3.41      0.39 o 
  -2   6   8        9.69       10.76      0.46 o 
  -1   6   8       15.19       17.91      1.49 o 
   0   6   8        3.43        2.17      0.40 o 
   1   6   8       19.60       18.03      1.05 o 
   2   6   8       41.85       40.94      1.22 o 
   3   6   8        3.21        3.01      0.43 o 
   4   6   8       14.26       13.88      0.74 o 
   5   6   8        0.05        0.28      0.33 o 
   6   6   8        1.88        0.52      0.62 o 
  -7   7   8       26.19       27.61      2.56 o 
  -6   7   8        7.28        6.70      0.81 o 
  -5   7   8        1.58        1.19      0.38 o 
  -4   7   8        1.06        1.14      0.36 o 
  -3   7   8        1.16        1.56      0.34 o 
  -2   7   8        0.09       -0.30      0.30 o 
  -1   7   8        7.87        6.22      0.59 o 
   0   7   8        2.28        2.33      0.43 o 
   1   7   8        6.20        7.08      0.78 o 
   2   7   8        7.03        6.26      0.58 o 
   3   7   8        1.91        2.36      0.43 o 
   4   7   8        0.57        1.14      0.39 o 
   5   7   8        0.01       -0.15      0.42 o 
  -6   8   8        0.84        0.32      0.54 o 
  -5   8   8        2.54        2.17      0.76 o 
  -4   8   8        4.17        5.54      0.53 o 
  -3   8   8       20.44       23.39      0.85 o 
  -2   8   8        0.96        1.14      0.52 o 
  -1   8   8        7.58        7.21      0.65 o 
   0   8   8       41.42       43.10      1.35 o 
   1   8   8        0.55       -0.06      0.68 o 
   2   8   8        1.26        1.19      0.42 o 
   3   8   8        0.72        1.46      0.44 o 
   4   8   8        1.81        1.44      0.55 o 
   5   8   8        0.86        0.64      1.00 o 
  -6   9   8        5.64        7.62      1.70 o 
  -5   9   8        1.47        0.47      0.41 o 
  -4   9   8        7.63        7.13      0.83 o 
  -3   9   8        0.65        0.32      0.52 o 
  -2   9   8        8.12        7.30      0.82 o 
  -1   9   8       17.46       15.31      0.94 o 
   0   9   8        8.71        9.77      0.78 o 
   1   9   8        0.66        0.37      0.53 o 
   2   9   8        0.60        0.80      0.76 o 
   3   9   8        0.00       -0.37      0.37 o 
   4   9   8        2.01        1.71      0.50 o 
  -5  10   8        5.59        8.58      1.28 o 
  -4  10   8       17.86       20.59      0.91 o 
  -3  10   8        0.54       -0.06      0.56 o 
  -2  10   8        0.22       -0.37      0.52 o 
  -1  10   8       11.43       13.08      0.93 o 
   0  10   8       13.44       11.38      0.87 o 
   1  10   8        0.35       -0.43      0.55 o 
   2  10   8        0.00        0.01      0.45 o 
   3  10   8        2.22        2.97      0.58 o 
  -4  11   8        8.03        8.35      1.74 o 
  -3  11   8        0.06       -0.58      0.58 o 
  -2  11   8        0.18        0.29      0.62 o 
  -1  11   8        5.37        6.48      1.17 o 
   0  11   8        6.65        5.40      0.71 o 
   1  11   8        5.24        5.76      0.94 o 
   2  11   8        1.25        0.97      0.55 o 
  -2  12   8        1.03        0.95      0.67 o 
  -1  12   8        0.16        0.56      0.70 o 
  -1 -14   9        6.77        8.03      0.77 o 
   0 -14   9       13.43       12.53      1.12 o 
   1 -14   9       30.85       35.79      2.26 o 
   2 -14   9        0.32       -0.07      0.97 o 
  -3 -13   9        0.65        0.78      0.54 o 
  -2 -13   9        7.46       10.01      1.51 o 
  -1 -13   9        2.30        1.96      0.46 o 
   0 -13   9        8.63        9.21      0.97 o 
   1 -13   9        1.08        1.05      0.61 o 
   2 -13   9        0.01       -0.22      0.52 o 
   3 -13   9        4.76        5.71      0.90 o 
   4 -13   9        2.48        2.95      0.67 o 
  -4 -12   9        0.69       -0.16      0.48 o 
  -3 -12   9        0.26        0.04      0.42 o 
  -2 -12   9        0.78        1.07      0.42 o 
  -1 -12   9        8.71        7.83      0.62 o 
   0 -12   9        1.93        2.54      0.63 o 
   1 -12   9        1.02        0.27      0.51 o 
   2 -12   9        0.01        0.19      0.77 o 
   3 -12   9        3.67        3.32      0.66 o 
   4 -12   9        5.40        6.66      0.74 o 
   5 -12   9        0.07        0.56      0.60 o 
  -5 -11   9        0.00        0.17      0.60 o 
  -4 -11   9        6.64        4.74      0.75 o 
  -3 -11   9       15.27       16.50      1.11 o 
  -2 -11   9        0.00        0.18      0.50 o 
  -1 -11   9        0.16       -0.28      0.38 o 
   0 -11   9        0.10        0.17      0.44 o 
   1 -11   9        5.97        6.03      0.75 o 
   2 -11   9        0.24       -0.06      0.35 o 
   3 -11   9        0.21        0.03      0.32 o 
   4 -11   9        9.18       10.80      0.83 o 
   5 -11   9        4.00        6.24      1.06 o 
  -5 -10   9        1.29        0.58      0.47 o 
  -4 -10   9        3.05        4.17      0.61 o 
  -3 -10   9       20.02       24.21      1.72 o 
  -2 -10   9        4.84        5.75      0.53 o 
  -1 -10   9        6.61        6.82      0.62 o 
   0 -10   9       11.12       11.58      2.01 o 
   1 -10   9       16.41       15.83      0.67 o 
   2 -10   9        0.07        0.37      0.29 o 
   3 -10   9       17.38       17.65      0.71 o 
   4 -10   9        4.00        5.39      0.78 o 
   5 -10   9        1.92        0.68      0.41 o 
   6 -10   9        1.40        0.92      0.45 o 
  -6  -9   9        0.35        1.10      0.99 o 
  -5  -9   9        1.15        1.29      0.81 o 
  -4  -9   9        0.18        0.75      0.44 o 
  -3  -9   9        4.33        4.14      0.45 o 
  -2  -9   9       35.92       38.71      1.12 o 
  -1  -9   9        0.98        1.68      0.42 o 
   0  -9   9        0.03       -0.16      0.24 o 
   1  -9   9        1.09        1.75      0.41 o 
   2  -9   9        3.24        4.44      0.44 o 
   3  -9   9       24.20       21.65      1.20 o 
   4  -9   9       15.04       12.46      0.78 o 
   5  -9   9        4.31        2.25      0.47 o 
   6  -9   9        5.45        4.77      0.78 o 
  -6  -8   9        0.06       -0.26      0.34 o 
  -5  -8   9        6.85        6.24      0.66 o 
  -4  -8   9        1.57        1.42      0.45 o 
  -3  -8   9        4.00        4.35      0.46 o 
  -2  -8   9       69.43       66.92      1.54 o 
  -1  -8   9        0.64       -0.21      0.21 o 
   0  -8   9      273.98      255.44      3.94 o 
   1  -8   9       65.97       58.81      1.28 o 
   2  -8   9        0.95        1.36      0.31 o 
   3  -8   9        7.52        5.33      0.52 o 
   4  -8   9       31.20       30.30      1.06 o 
   5  -8   9        0.37        0.04      0.32 o 
   6  -8   9        0.10        0.45      0.35 o 
   7  -8   9        9.45       11.14      1.01 o 
  -7  -7   9        0.05        0.52      0.30 o 
  -6  -7   9        9.21        9.02      0.69 o 
  -5  -7   9        4.82        5.95      0.45 o 
  -4  -7   9        0.07       -0.10      0.42 o 
  -3  -7   9       41.53       41.59      1.13 o 
  -2  -7   9       11.36       11.25      0.53 o 
  -1  -7   9        0.06       -0.19      0.19 o 
   0  -7   9        0.78       -0.19      0.25 o 
   1  -7   9      182.07      177.86      2.82 o 
   2  -7   9        7.16        6.34      0.51 o 
   3  -7   9       40.38       37.89      1.12 o 
   4  -7   9       47.92       48.74      1.32 o 
   5  -7   9       51.08       53.33      1.64 o 
   6  -7   9        0.19        0.15      0.33 o 
   7  -7   9        0.09       -0.02      0.34 o 
  -7  -6   9        0.08       -0.04      0.27 o 
  -6  -6   9        2.07        2.51      0.30 o 
  -5  -6   9        9.99        9.14      0.43 o 
  -4  -6   9      142.31      137.65      1.99 o 
  -3  -6   9      190.23      187.01      2.86 o 
  -2  -6   9       24.35       22.65      0.69 o 
  -1  -6   9        0.22        0.00      0.19 o 
   0  -6   9        2.13        4.06      0.37 o 
   1  -6   9      110.47      105.23      1.82 o 
   2  -6   9       41.36       35.83      1.05 o 
   3  -6   9      106.89      110.67      2.23 o 
   4  -6   9       44.20       42.37      1.40 o 
   5  -6   9        2.39        2.62      0.39 o 
   6  -6   9       13.26       12.64      0.78 o 
   7  -6   9        1.36        2.13      0.41 o 
  -7  -5   9        7.32        6.71      0.60 o 
  -6  -5   9       10.77       11.18      0.80 o 
  -5  -5   9        8.15        8.33      0.41 o 
  -4  -5   9       10.57        9.64      0.37 o 
  -3  -5   9       70.00       66.82      1.47 o 
  -2  -5   9      115.20      115.24      1.73 o 
  -1  -5   9       39.47       35.18      1.01 o 
   0  -5   9       11.31       11.26      0.50 o 
   1  -5   9      254.27      258.94      3.77 o 
   2  -5   9       40.37       38.30      1.05 o 
   3  -5   9      232.68      226.17      3.92 o 
   4  -5   9        2.81        3.71      0.38 o 
   5  -5   9        1.36        1.25      0.29 o 
   6  -5   9        2.94        3.47      0.40 o 
   7  -5   9        0.10       -0.03      0.40 o 
  -8  -4   9        0.03        0.34      0.32 o 
  -7  -4   9        0.68        0.94      0.27 o 
  -6  -4   9        8.30        9.56      0.45 o 
  -5  -4   9        3.09        3.75      0.30 o 
  -4  -4   9        7.43        7.88      0.31 o 
  -3  -4   9       14.04       14.34      0.53 o 
  -2  -4   9       30.05       25.72      0.74 o 
  -1  -4   9       10.74        8.01      0.36 o 
   0  -4   9        0.05        0.51      0.21 o 
   1  -4   9        0.02       -0.12      0.18 o 
   2  -4   9        1.00        0.84      0.30 o 
   3  -4   9       23.03       25.26      0.78 o 
   4  -4   9       34.34       39.54      1.01 o 
   5  -4   9        1.59        0.88      0.42 o 
   6  -4   9        0.00        0.22      0.23 o 
   7  -4   9        1.19        1.04      0.34 o 
  -8  -3   9        4.06        3.41      0.37 o 
  -7  -3   9       11.06       11.36      0.56 o 
  -6  -3   9        0.54        1.36      0.27 o 
  -5  -3   9       15.51       13.43      0.54 o 
  -4  -3   9       18.25       16.36      0.59 o 
  -3  -3   9       44.59       46.04      0.85 o 
  -2  -3   9        1.68        4.09      0.33 o 
  -1  -3   9        9.01       11.85      0.44 o 
   0  -3   9       12.08       10.48      0.72 o 
   1  -3   9       52.44       43.00      1.13 o 
   2  -3   9        4.75        4.45      0.36 o 
   3  -3   9       41.24       44.07      1.05 o 
   4  -3   9       22.23       21.80      0.83 o 
   5  -3   9        0.17        0.13      0.20 o 
   6  -3   9        0.01       -0.11      0.23 o 
   7  -3   9       13.77       16.53      0.70 o 
  -8  -2   9        1.01        1.43      0.33 o 
  -7  -2   9        2.11        2.37      0.33 o 
  -6  -2   9        1.02        1.46      0.27 o 
  -5  -2   9        4.61        5.12      0.36 o 
  -4  -2   9       15.67       13.38      0.47 o 
  -3  -2   9       23.96       23.42      0.57 o 
  -2  -2   9       55.09       56.10      1.09 o 
  -1  -2   9      316.22      319.79      4.46 o 
   0  -2   9       81.42       83.98      2.00 o 
   1  -2   9       34.38       33.73      1.20 o 
   2  -2   9       10.04       11.46      0.49 o 
   3  -2   9       40.30       39.46      0.96 o 
   4  -2   9        0.88        1.47      0.28 o 
   5  -2   9       17.78       15.90      1.13 o 
   6  -2   9        2.24        2.09      0.28 o 
   7  -2   9        0.46        0.97      0.29 o 
  -8  -1   9        1.96        2.58      0.37 o 
  -7  -1   9        0.54        0.27      0.26 o 
  -6  -1   9        2.47        2.12      0.30 o 
  -5  -1   9       96.26       90.48      1.42 o 
  -4  -1   9        0.24        0.15      0.22 o 
  -3  -1   9        1.10        0.83      0.19 o 
  -2  -1   9       64.67       64.36      1.21 o 
  -1  -1   9        0.26       -0.13      0.13 o 
   0  -1   9        2.17        2.37      0.30 o 
   1  -1   9        1.95        1.14      0.29 o 
   2  -1   9       12.19       13.09      0.65 o 
   3  -1   9       79.51       79.42      2.72 o 
   4  -1   9       15.12       16.11      0.93 o 
   5  -1   9        4.85        4.08      0.51 o 
   6  -1   9        4.08        3.14      0.29 o 
  -8   0   9        1.05        1.39      0.45 o 
  -7   0   9        0.02       -0.01      0.25 o 
  -6   0   9        2.98        2.53      0.35 o 
  -5   0   9        7.23        7.83      0.40 o 
  -4   0   9       66.37       58.11      1.14 o 
  -3   0   9        0.04        0.11      0.18 o 
  -2   0   9       18.45       17.43      0.59 o 
  -1   0   9       40.45       42.59      1.18 o 
   0   0   9        9.91        8.69      0.49 o 
   1   0   9        0.00       -0.28      0.28 o 
   2   0   9        6.10        7.78      0.78 o 
   3   0   9        1.70        2.27      0.49 o 
   4   0   9        0.97        0.83      0.39 o 
   5   0   9        3.92        3.00      0.46 o 
   6   0   9        5.52        5.63      0.52 o 
  -8   1   9        0.38        0.33      0.49 o 
  -7   1   9        0.48        0.33      0.27 o 
  -6   1   9        0.86        0.41      0.35 o 
  -5   1   9        4.88        4.56      0.42 o 
  -4   1   9      259.65      246.77      4.17 o 
  -3   1   9        5.02        3.50      0.29 o 
  -2   1   9      158.51      156.22      2.16 o 
  -1   1   9      175.22      171.19      3.67 o 
   0   1   9       31.31       34.46      1.17 o 
   1   1   9       36.90       40.83      1.86 o 
   2   1   9       15.12       18.58      1.17 o 
   3   1   9        2.25        1.72      0.34 o 
   4   1   9        9.44        8.51      0.54 o 
   5   1   9        4.00        3.38      0.63 o 
   6   1   9        1.54        1.07      0.27 o 
  -8   2   9       25.23       26.69      1.20 o 
  -7   2   9        0.37       -0.43      0.43 o 
  -6   2   9        0.01        0.10      0.38 o 
  -5   2   9       10.86        8.77      0.54 o 
  -4   2   9       16.44       14.29      0.65 o 
  -3   2   9       33.64       32.31      0.75 o 
  -2   2   9        9.27        7.53      0.37 o 
  -1   2   9       46.99       49.13      1.22 o 
   0   2   9        5.45        6.86      0.58 o 
   1   2   9       36.46       36.17      1.28 o 
   2   2   9       27.01       27.53      1.05 o 
   3   2   9        3.45        4.28      0.66 o 
   4   2   9        5.07        5.28      0.72 o 
   5   2   9        0.97        0.39      0.59 o 
   6   2   9        0.05        0.04      0.27 o 
   7   2   9        1.43        2.27      0.44 o 
  -8   3   9        0.84        0.60      0.59 o 
  -7   3   9        0.06       -0.04      0.49 o 
  -6   3   9        0.14       -0.03      0.41 o 
  -5   3   9        1.04        0.55      0.31 o 
  -4   3   9        1.14        2.17      0.35 o 
  -3   3   9       65.37       64.51      1.50 o 
  -2   3   9        2.24        1.89      0.27 o 
  -1   3   9      162.05      181.40      3.30 o 
   0   3   9        6.91        7.14      0.52 o 
   1   3   9        0.24        0.59      0.42 o 
   2   3   9        7.62        5.31      0.79 o 
   3   3   9        2.01        2.11      0.61 o 
   4   3   9       29.42       27.01      2.05 o 
   5   3   9        8.52        8.79      0.61 o 
   6   3   9        0.81        0.36      0.31 o 
   7   3   9        3.36        4.39      0.44 o 
  -8   4   9        9.95        9.36      0.95 o 
  -7   4   9       26.63       29.25      2.27 o 
  -6   4   9        0.06       -0.26      0.42 o 
  -5   4   9        4.64        4.87      0.53 o 
  -4   4   9       12.21       13.68      0.67 o 
  -3   4   9        0.21        0.13      0.26 o 
  -2   4   9       30.22       32.57      0.80 o 
  -1   4   9      162.09      174.15      3.24 o 
   0   4   9        0.51        0.40      0.26 o 
   1   4   9       10.66        6.29      0.93 o 
   2   4   9        5.23        4.58      0.81 o 
   3   4   9        2.83        3.36      0.71 o 
   4   4   9       16.12       17.94      0.89 o 
   5   4   9        1.14        1.20      0.40 o 
   6   4   9       14.32       14.79      1.24 o 
  -7   5   9        2.03        2.25      0.62 o 
  -6   5   9        2.46        2.25      0.55 o 
  -5   5   9        0.49        0.46      0.34 o 
  -4   5   9        2.53        2.79      0.40 o 
  -3   5   9       10.74       10.55      0.59 o 
  -2   5   9       71.94       69.83      1.71 o 
  -1   5   9        3.68        3.20      0.66 o 
   0   5   9        3.24        2.86      0.41 o 
   1   5   9       28.38       27.33      1.22 o 
   2   5   9        1.36        1.61      0.67 o 
   3   5   9       80.37       82.31      3.33 o 
   4   5   9        1.92        2.45      0.50 o 
   5   5   9        0.00       -0.34      0.34 o 
   6   5   9        0.27       -0.37      0.47 o 
  -7   6   9       36.49       32.93      1.52 o 
  -6   6   9       28.57       31.22      1.40 o 
  -5   6   9       18.53       20.80      0.86 o 
  -4   6   9        1.78        2.10      0.40 o 
  -3   6   9       16.60       14.04      0.66 o 
  -2   6   9        0.75        0.64      0.37 o 
  -1   6   9       16.52       15.23      0.73 o 
   0   6   9        0.01        0.04      0.32 o 
   1   6   9        0.00       -0.09      0.42 o 
   2   6   9        2.56        2.38      0.83 o 
   3   6   9       21.61       24.92      1.91 o 
   4   6   9        2.41        2.98      0.55 o 
   5   6   9        0.50       -0.05      0.40 o 
  -6   7   9        2.95        3.58      0.66 o 
  -5   7   9        0.11        0.49      0.38 o 
  -4   7   9        9.07        9.19      0.62 o 
  -3   7   9        1.91        2.31      0.36 o 
  -2   7   9        1.50        1.05      0.47 o 
  -1   7   9       42.49       39.71      1.18 o 
   0   7   9       24.82       26.22      1.05 o 
   1   7   9        0.26        0.95      0.50 o 
   2   7   9        8.14        7.94      2.02 o 
   3   7   9        0.91        1.46      0.49 o 
   4   7   9        2.75        1.74      0.76 o 
   5   7   9        0.13        0.46      0.65 o 
  -6   8   9        0.06        0.04      0.55 o 
  -5   8   9        0.01       -0.38      0.38 o 
  -4   8   9       21.31       26.42      0.97 o 
  -3   8   9        0.71        0.96      0.91 o 
  -2   8   9        2.28        1.87      0.59 o 
  -1   8   9        0.99        0.81      0.43 o 
   0   8   9        3.76        3.95      0.55 o 
   1   8   9       12.95       13.66      1.46 o 
   2   8   9        6.00        7.62      0.90 o 
   3   8   9        0.00        0.01      0.61 o 
   4   8   9        0.01       -0.41      0.41 o 
  -5   9   9       10.98       10.81      1.19 o 
  -4   9   9        0.18       -0.03      0.40 o 
  -3   9   9        4.01        4.67      0.92 o 
  -2   9   9        1.44        1.23      0.60 o 
  -1   9   9        7.93        7.42      0.72 o 
   0   9   9        3.63        3.58      0.60 o 
   1   9   9        0.14       -0.33      0.53 o 
   2   9   9        0.36        0.81      0.60 o 
   3   9   9        0.89        0.52      0.77 o 
  -4  10   9       10.70       11.84      1.09 o 
  -3  10   9        3.69        5.02      0.84 o 
  -2  10   9        0.72        0.79      0.61 o 
  -1  10   9        0.26        0.12      0.59 o 
   0  10   9        0.38        0.48      0.49 o 
   1  10   9        3.61        4.93      2.69 o 
   2  10   9        2.66        3.26      0.81 o 
  -3  11   9        7.02        7.10      0.97 o 
  -2  11   9        0.00        0.38      0.66 o 
  -1  11   9        0.98       -0.61      0.61 o 
   0  11   9        0.18       -0.42      0.53 o 
   0 -14  10        3.67        4.70      1.22 o 
   1 -14  10       10.31       14.77      1.75 o 
  -2 -13  10        0.17        0.55      0.50 o 
  -1 -13  10        4.31        6.03      1.45 o 
   0 -13  10        3.85        4.55      0.81 o 
   1 -13  10       13.86       14.92      1.56 o 
   2 -13  10        2.13        3.02      0.77 o 
   3 -13  10        3.06        1.97      0.59 o 
  -3 -12  10        0.01        0.31      1.24 o 
  -2 -12  10       11.71       16.37      0.97 o 
  -1 -12  10        0.99        0.21      0.43 o 
   0 -12  10        9.76        8.90      1.42 o 
   1 -12  10        4.63        4.01      0.74 o 
   2 -12  10        1.31        1.86      0.54 o 
   3 -12  10        4.58        4.65      0.89 o 
   4 -12  10        7.46        8.21      0.81 o 
  -4 -11  10        1.39        1.49      0.53 o 
  -3 -11  10        4.34        5.68      0.71 o 
  -2 -11  10       11.28       14.88      0.81 o 
  -1 -11  10        0.19        0.13      0.35 o 
   0 -11  10        0.00       -0.29      0.45 o 
   1 -11  10        0.36        0.10      0.45 o 
   2 -11  10        0.03        0.42      0.36 o 
   3 -11  10        7.17        9.49      0.60 o 
   4 -11  10        4.18        6.06      0.69 o 
   5 -11  10        2.64        1.88      0.53 o 
  -5 -10  10        2.08        1.03      0.84 o 
  -4 -10  10        0.58        0.63      0.45 o 
  -3 -10  10        0.62        0.59      0.37 o 
  -2 -10  10        3.35        3.76      0.48 o 
  -1 -10  10        0.14       -0.23      0.55 o 
   0 -10  10       12.56       12.75      1.53 o 
   1 -10  10        4.44        3.07      0.39 o 
   2 -10  10        2.65        1.89      0.39 o 
   3 -10  10        1.14        1.41      0.43 o 
   4 -10  10       11.39       11.61      0.83 o 
   5 -10  10        5.97        5.27      0.63 o 
  -6  -9  10        8.84       10.98      1.20 o 
  -5  -9  10        0.05        0.52      0.45 o 
  -4  -9  10        5.05        3.11      0.58 o 
  -3  -9  10        0.75        1.03      0.39 o 
  -2  -9  10       25.56       28.95      0.98 o 
  -1  -9  10        3.91        2.54      0.38 o 
   0  -9  10        0.60        1.29      0.35 o 
   1  -9  10        3.89        5.27      0.47 o 
   2  -9  10        0.01        0.07      0.30 o 
   3  -9  10        1.14        0.72      0.38 o 
   4  -9  10        1.31        0.71      0.38 o 
   5  -9  10        0.01        0.29      0.37 o 
   6  -9  10        0.40        0.07      0.37 o 
  -6  -8  10        1.45        0.34      0.54 o 
  -5  -8  10        1.36        1.81      0.49 o 
  -4  -8  10        1.38        0.74      0.44 o 
  -3  -8  10        7.03        7.14      0.59 o 
  -2  -8  10       18.12       17.92      0.68 o 
  -1  -8  10        0.09        0.42      0.33 o 
   0  -8  10        1.58        0.35      0.29 o 
   1  -8  10       68.80       63.24      1.48 o 
   2  -8  10        0.07       -0.07      0.36 o 
   3  -8  10        0.11       -0.26      0.28 o 
   4  -8  10        1.26        2.01      0.53 o 
   5  -8  10        2.08        2.30      0.44 o 
   6  -8  10        1.14        0.37      0.37 o 
  -6  -7  10        0.06        0.30      0.45 o 
  -5  -7  10        0.08       -0.12      0.40 o 
  -4  -7  10        5.00        4.44      0.67 o 
  -3  -7  10       23.80       23.63      1.03 o 
  -2  -7  10        1.47        0.77      0.32 o 
  -1  -7  10      139.77      131.07      2.16 o 
   0  -7  10        4.03        3.58      0.54 o 
   1  -7  10       85.72       84.56      1.62 o 
   2  -7  10        5.88        6.71      0.55 o 
   3  -7  10        0.00       -0.26      0.26 o 
   4  -7  10        0.32        0.07      0.28 o 
   5  -7  10        4.31        6.04      0.72 o 
   6  -7  10        1.37        0.87      0.42 o 
   7  -7  10        1.54        0.84      0.53 o 
  -7  -6  10        0.93        1.23      0.52 o 
  -6  -6  10        0.22        0.32      0.44 o 
  -5  -6  10        0.00       -0.33      0.37 o 
  -4  -6  10        0.20        0.42      0.31 o 
  -3  -6  10       60.06       62.07      1.26 o 
  -2  -6  10       18.12       17.68      0.71 o 
  -1  -6  10       87.99       75.07      1.38 o 
   0  -6  10       56.86       55.64      1.20 o 
   1  -6  10       85.31       81.23      2.31 o 
   2  -6  10        7.25        7.26      0.57 o 
   3  -6  10        4.78        3.57      0.43 o 
   4  -6  10        1.39        1.34      0.33 o 
   5  -6  10       52.15       53.33      1.37 o 
   6  -6  10        6.43        7.25      0.58 o 
   7  -6  10        0.25        0.07      0.36 o 
  -7  -5  10        0.80        0.88      0.48 o 
  -6  -5  10        0.03       -0.17      0.39 o 
  -5  -5  10       28.85       28.20      1.99 o 
  -4  -5  10       16.92       17.25      1.25 o 
  -3  -5  10      178.69      169.59      3.51 o 
  -2  -5  10       13.46       13.66      0.52 o 
  -1  -5  10        0.13       -0.16      0.19 o 
   0  -5  10        0.24       -0.22      0.22 o 
   1  -5  10       18.58       22.96      0.70 o 
   2  -5  10      307.63      300.35      5.07 o 
   3  -5  10        0.10       -0.07      0.25 o 
   4  -5  10       74.64       68.54      1.56 o 
   5  -5  10        0.98        1.18      0.32 o 
   6  -5  10       14.56       16.05      0.80 o 
   7  -5  10        0.01        0.35      0.54 o 
  -7  -4  10        3.70        4.20      0.88 o 
  -6  -4  10        9.67        8.56      0.76 o 
  -5  -4  10        5.39        6.20      0.64 o 
  -4  -4  10       79.63       82.94      1.76 o 
  -3  -4  10        7.98        7.44      0.50 o 
  -2  -4  10      121.49      112.56      1.72 o 
  -1  -4  10       32.46       29.67      0.71 o 
   0  -4  10        0.65        1.10      0.25 o 
   1  -4  10      115.19      115.27      2.23 o 
   2  -4  10       43.78       42.40      1.11 o 
   3  -4  10       47.50       47.83      1.18 o 
   4  -4  10        0.74        1.19      0.28 o 
   5  -4  10        8.34        9.26      0.61 o 
   6  -4  10        6.01        6.93      0.88 o 
   7  -4  10        5.87        7.01      0.89 o 
  -7  -3  10        1.94        2.14      0.53 o 
  -6  -3  10        7.52        9.09      0.76 o 
  -5  -3  10        2.06        1.47      0.45 o 
  -4  -3  10       65.76       60.31      1.40 o 
  -3  -3  10        6.54        6.14      0.54 o 
  -2  -3  10      369.55      374.98      5.28 o 
  -1  -3  10      118.00      113.20      2.23 o 
   0  -3  10        5.51        3.59      0.32 o 
   1  -3  10       46.63       42.84      1.07 o 
   2  -3  10        0.15        0.55      0.32 o 
   3  -3  10       52.33       55.19      1.52 o 
   4  -3  10        3.05        3.58      0.69 o 
   5  -3  10       28.80       29.72      1.83 o 
   6  -3  10        0.40        0.13      0.31 o 
   7  -3  10        0.42        0.34      0.30 o 
  -8  -2  10        0.12       -0.03      0.51 o 
  -7  -2  10        1.00        0.64      0.48 o 
  -6  -2  10        9.75        8.85      0.74 o 
  -5  -2  10       25.09       30.19      0.78 o 
  -4  -2  10        3.73        2.95      0.45 o 
  -3  -2  10        8.57        8.22      0.59 o 
  -2  -2  10       36.68       35.18      0.84 o 
  -1  -2  10      201.11      200.24      3.55 o 
   0  -2  10      127.41      138.90      3.07 o 
   1  -2  10        0.86        1.11      0.33 o 
   2  -2  10        0.99        0.35      0.27 o 
   3  -2  10        4.62        5.49      0.57 o 
   4  -2  10        1.57        1.70      0.32 o 
   5  -2  10        0.13        0.24      0.24 o 
   6  -2  10        3.33        4.63      0.40 o 
   7  -2  10        0.28        0.16      0.26 o 
  -8  -1  10        0.31        0.37      0.54 o 
  -7  -1  10        0.15        0.18      0.35 o 
  -6  -1  10        8.62        8.69      0.62 o 
  -5  -1  10       59.83       61.45      1.65 o 
  -4  -1  10       78.20       73.34      1.88 o 
  -3  -1  10       36.96       38.74      1.03 o 
  -2  -1  10       50.17       51.31      1.06 o 
  -1  -1  10       90.67       85.83      1.81 o 
   0  -1  10        8.60       11.79      0.61 o 
   1  -1  10        5.15        3.63      0.45 o 
   2  -1  10        0.22       -0.17      0.23 o 
   3  -1  10        6.98        4.65      0.45 o 
   4  -1  10        9.24        7.42      0.52 o 
   5  -1  10       29.19       27.73      0.89 o 
   6  -1  10        0.37        0.17      0.24 o 
   7  -1  10        0.57        0.59      0.34 o 
  -8   0  10        3.49        5.03      1.41 o 
  -7   0  10        0.11       -0.17      0.34 o 
  -6   0  10        0.00       -0.36      0.36 o 
  -5   0  10        1.50        0.48      0.31 o 
  -4   0  10       23.90       24.98      0.98 o 
  -3   0  10        2.69        1.29      0.30 o 
  -2   0  10      144.96      146.62      2.32 o 
  -1   0  10        0.18        0.29      0.27 o 
   0   0  10        0.07       -0.23      0.23 o 
   1   0  10        0.66        0.93      0.31 o 
   2   0  10        1.43        1.26      0.46 o 
   3   0  10        0.23        0.07      0.40 o 
   4   0  10        9.95        8.90      0.83 o 
   5   0  10        8.96        9.60      0.79 o 
   6   0  10        3.25        2.22      0.46 o 
  -8   1  10        9.41       11.15      0.97 o 
  -7   1  10        0.27        0.44      0.38 o 
  -6   1  10        0.88        0.93      0.43 o 
  -5   1  10        3.09        2.11      0.37 o 
  -4   1  10        4.59        3.93      0.48 o 
  -3   1  10        4.12        3.36      0.41 o 
  -2   1  10      115.02      118.19      1.95 o 
  -1   1  10        1.78        1.41      0.35 o 
   0   1  10       11.37       11.05      0.60 o 
   1   1  10        5.71        4.93      0.79 o 
   2   1  10        3.32        4.22      0.69 o 
   3   1  10        4.28        4.80      0.70 o 
   4   1  10        6.43        6.33      0.76 o 
   5   1  10       14.38       14.76      0.98 o 
   6   1  10        0.06        0.23      0.40 o 
  -7   2  10        0.63        0.16      0.47 o 
  -6   2  10        0.05        0.13      0.39 o 
  -5   2  10       29.21       30.72      0.96 o 
  -4   2  10        7.58        7.62      0.51 o 
  -3   2  10       11.60        9.94      0.56 o 
  -2   2  10       23.90       21.26      0.62 o 
  -1   2  10      200.82      188.33      3.44 o 
   0   2  10       35.49       41.61      1.38 o 
   1   2  10       85.93       90.93      3.44 o 
   2   2  10        0.06       -0.02      0.38 o 
   3   2  10        0.00        0.34      0.49 o 
   4   2  10        0.58        1.13      0.56 o 
   5   2  10        0.48       -0.04      0.32 o 
   6   2  10        0.29        0.11      0.30 o 
  -7   3  10        6.84        6.88      0.79 o 
  -6   3  10        1.48        1.74      0.49 o 
  -5   3  10        1.23        1.60      0.37 o 
  -4   3  10        8.52        8.46      0.54 o 
  -3   3  10        5.85        6.21      0.52 o 
  -2   3  10       13.17       14.40      0.80 o 
  -1   3  10       68.69       67.23      1.97 o 
   0   3  10       39.05       40.09      1.39 o 
   1   3  10       17.79       16.46      0.97 o 
   2   3  10       18.18       21.35      1.01 o 
   3   3  10        1.07        0.49      0.52 o 
   4   3  10        9.54        9.20      1.01 o 
   5   3  10        0.93        0.37      0.53 o 
   6   3  10        3.84        3.13      0.70 o 
  -7   4  10        4.91        5.19      0.76 o 
  -6   4  10       18.91       21.47      1.14 o 
  -5   4  10        0.89        1.00      0.35 o 
  -4   4  10       42.03       43.16      1.18 o 
  -3   4  10      134.44      133.11      2.51 o 
  -2   4  10       14.88       11.28      0.88 o 
  -1   4  10       20.30       24.07      1.26 o 
   0   4  10        3.94        5.51      0.52 o 
   1   4  10        4.81        3.56      0.58 o 
   2   4  10       31.37       30.09      1.81 o 
   3   4  10        2.03        1.58      0.70 o 
   4   4  10        1.07        1.41      0.65 o 
   5   4  10        1.60        0.95      0.59 o 
   6   4  10        0.26        0.71      0.41 o 
  -7   5  10        0.41        0.42      0.58 o 
  -6   5  10        0.75        1.02      0.51 o 
  -5   5  10        0.07        0.11      0.34 o 
  -4   5  10       11.23       11.68      0.66 o 
  -3   5  10       16.18       15.82      0.68 o 
  -2   5  10       56.18       53.05      1.81 o 
  -1   5  10       16.89       16.91      1.04 o 
   0   5  10        2.88        2.72      0.44 o 
   1   5  10        1.74        2.04      0.76 o 
   2   5  10        0.04        0.52      0.60 o 
   3   5  10       12.22       13.95      1.41 o 
   4   5  10       20.62       19.97      1.52 o 
   5   5  10        0.35        0.85      0.56 o 
  -6   6  10        3.87        4.47      0.69 o 
  -5   6  10        0.16       -0.29      0.35 o 
  -4   6  10       12.28       19.84      0.90 o 
  -3   6  10        2.40        2.59      0.87 o 
  -2   6  10        6.21        5.00      0.59 o 
  -1   6  10       16.74       16.40      1.56 o 
   0   6  10        4.68        6.70      0.62 o 
   1   6  10        5.57        4.04      0.99 o 
   2   6  10        3.83        6.37      1.10 o 
   3   6  10       21.02       19.31      1.59 o 
   4   6  10        6.05        7.13      1.11 o 
   5   6  10        0.21        0.07      0.62 o 
  -6   7  10        6.32        6.92      0.82 o 
  -5   7  10        0.22        0.84      0.41 o 
  -4   7  10        1.20        0.63      0.38 o 
  -3   7  10        0.04        0.39      0.52 o 
  -2   7  10        0.41       -0.42      0.48 o 
  -1   7  10        1.80        1.08      0.45 o 
   0   7  10        5.57        5.44      0.72 o 
   1   7  10        0.16       -0.03      0.66 o 
   2   7  10        0.51        1.24      0.78 o 
   3   7  10        8.02        7.20      1.17 o 
   4   7  10        0.00        0.61      0.65 o 
  -5   8  10       11.26       13.18      0.79 o 
  -4   8  10       10.27       10.55      1.07 o 
  -3   8  10        1.60        2.27      0.65 o 
  -2   8  10        4.63        5.48      0.78 o 
  -1   8  10        6.11        6.79      0.70 o 
   0   8  10       12.47       12.17      1.03 o 
   1   8  10        0.02        0.03      0.71 o 
   2   8  10        8.88        7.42      1.31 o 
   3   8  10        1.52        1.88      0.86 o 
  -4   9  10        3.16        2.46      0.73 o 
  -3   9  10        1.40        1.36      0.67 o 
  -2   9  10        0.62        0.78      0.66 o 
  -1   9  10        1.81        0.57      0.49 o 
   0   9  10        0.67        0.05      0.56 o 
   1   9  10        5.81        6.64      1.37 o 
   2   9  10        0.41        0.00      0.75 o 
  -3  10  10        4.69        2.84      0.77 o 
  -2  10  10        0.68        0.26      0.64 o 
  -1  10  10        0.90        1.60      0.89 o 
   0  10  10        1.19        1.05      0.68 o 
   1  10  10        7.61        8.81      1.64 o 
  -1 -13  11        3.81        3.72      0.81 o 
   0 -13  11        5.23        5.55      0.96 o 
   1 -13  11        8.73        9.81      1.16 o 
   2 -13  11       28.57       37.44      1.83 o 
  -3 -12  11        2.07        1.89      0.75 o 
  -2 -12  11        4.61        6.30      0.71 o 
  -1 -12  11        6.17        9.81      2.18 o 
   0 -12  11        2.28        2.62      0.69 o 
   1 -12  11        0.18       -0.40      0.55 o 
   2 -12  11        3.30        4.77      0.69 o 
   3 -12  11        0.03        0.30      0.42 o 
  -4 -11  11        1.20        0.51      0.52 o 
  -3 -11  11        0.16        0.77      0.41 o 
  -2 -11  11        0.02       -0.14      0.44 o 
  -1 -11  11        7.25        7.50      0.84 o 
   0 -11  11        0.36        0.45      0.54 o 
   1 -11  11        2.07        1.49      0.57 o 
   2 -11  11        0.00       -0.21      0.34 o 
   3 -11  11        8.32       12.14      0.90 o 
   4 -11  11        5.87        6.45      0.88 o 
  -4 -10  11        0.01        0.17      0.46 o 
  -3 -10  11        0.16        0.04      0.38 o 
  -2 -10  11       18.21       22.26      1.02 o 
  -1 -10  11        3.06        4.71      0.71 o 
   0 -10  11        0.27        0.15      0.41 o 
   1 -10  11        4.42        4.97      0.52 o 
   2 -10  11        0.15       -0.01      0.34 o 
   3 -10  11        4.59        4.80      0.62 o 
   4 -10  11        2.02        2.26      0.48 o 
   5 -10  11        1.98        1.97      0.51 o 
  -5  -9  11        8.12        8.63      0.84 o 
  -4  -9  11        0.02        0.08      0.41 o 
  -3  -9  11        0.14       -0.33      0.33 o 
  -2  -9  11        5.52        4.99      0.84 o 
  -1  -9  11       53.77       56.51      1.84 o 
   0  -9  11        5.32        5.49      0.51 o 
   1  -9  11       14.64       15.62      0.76 o 
   2  -9  11        5.03        3.60      0.48 o 
   3  -9  11        5.96        7.69      0.66 o 
   4  -9  11        0.55        0.49      0.37 o 
   5  -9  11        3.92        3.52      0.54 o 
  -6  -8  11        6.07        4.74      0.92 o 
  -5  -8  11        0.25        0.50      0.47 o 
  -4  -8  11        0.44        0.61      0.36 o 
  -3  -8  11        0.01       -0.24      0.32 o 
  -2  -8  11        0.80        0.16      0.48 o 
  -1  -8  11        0.64       -0.18      0.67 o 
   0  -8  11        0.24        0.11      0.30 o 
   1  -8  11       13.05       11.30      0.63 o 
   2  -8  11       12.90       14.45      0.82 o 
   3  -8  11        4.81        5.25      0.54 o 
   4  -8  11        0.56       -0.32      0.32 o 
   5  -8  11        6.21        6.77      0.62 o 
   6  -8  11        2.06        1.09      0.55 o 
  -6  -7  11        1.11        0.70      0.49 o 
  -5  -7  11        0.73        0.63      0.83 o 
  -4  -7  11        2.67        2.21      0.42 o 
  -3  -7  11        1.81        1.25      0.33 o 
  -2  -7  11        2.52        2.46      0.43 o 
  -1  -7  11       30.92       32.82      1.88 o 
   0  -7  11        0.04        0.04      0.28 o 
   1  -7  11        4.08        3.60      0.45 o 
   2  -7  11       50.15       42.01      1.24 o 
   3  -7  11        7.95        8.13      0.86 o 
   4  -7  11        9.49        8.31      0.62 o 
   5  -7  11        6.12        5.34      0.57 o 
   6  -7  11        0.15       -0.37      0.37 o 
  -6  -6  11        0.85        0.50      0.45 o 
  -5  -6  11        3.08        3.67      0.67 o 
  -4  -6  11        1.21        0.64      0.35 o 
  -3  -6  11        8.08        6.35      0.52 o 
  -2  -6  11        4.19        4.32      0.48 o 
  -1  -6  11       12.79       13.54      0.77 o 
   0  -6  11        0.28       -0.23      0.23 o 
   1  -6  11        6.06        4.74      0.41 o 
   2  -6  11       19.14       18.69      0.79 o 
   3  -6  11       14.90       16.73      0.76 o 
   4  -6  11        0.87        1.15      0.33 o 
   5  -6  11       16.44       16.24      0.87 o 
   6  -6  11       26.24       29.24      1.18 o 
  -7  -5  11        4.32        3.80      0.89 o 
  -6  -5  11        2.34        2.54      0.99 o 
  -5  -5  11        8.09        7.45      0.72 o 
  -4  -5  11       81.30       86.01      1.59 o 
  -3  -5  11       24.96       28.76      0.93 o 
  -2  -5  11       83.40       83.17      1.73 o 
  -1  -5  11       26.86       27.96      0.99 o 
   0  -5  11       24.35       22.60      1.24 o 
   1  -5  11       14.27       12.93      0.60 o 
   2  -5  11       23.73       24.08      0.90 o 
   3  -5  11       48.35       45.72      3.69 o 
   4  -5  11        2.27        2.31      0.43 o 
   5  -5  11        1.51        2.00      0.42 o 
   6  -5  11        0.07       -0.29      0.33 o 
  -7  -4  11        0.12        0.15      0.55 o 
  -6  -4  11        5.30        7.05      0.73 o 
  -5  -4  11        2.60        3.11      0.53 o 
  -4  -4  11        6.55        7.37      0.56 o 
  -3  -4  11       24.81       25.73      0.86 o 
  -2  -4  11        2.84        3.11      0.32 o 
  -1  -4  11       26.27       25.13      0.92 o 
   0  -4  11       65.00       63.92      2.19 o 
   1  -4  11        4.24        3.27      0.50 o 
   2  -4  11      243.20      249.28      5.28 o 
   3  -4  11       13.05       12.76      0.74 o 
   4  -4  11       13.73       10.87      0.69 o 
   5  -4  11        2.09        2.40      0.46 o 
   6  -4  11        0.00        0.39      0.33 o 
  -7  -3  11        0.14        0.92      0.52 o 
  -6  -3  11        0.00       -0.15      0.39 o 
  -5  -3  11       21.62       23.63      1.20 o 
  -4  -3  11       37.17       36.76      1.07 o 
  -3  -3  11        2.48        3.27      0.46 o 
  -2  -3  11        0.12        0.34      0.22 o 
  -1  -3  11       67.43       73.57      1.93 o 
   0  -3  11        2.62        2.87      0.43 o 
   1  -3  11       48.13       54.95      1.66 o 
   2  -3  11       56.22       57.41      1.67 o 
   3  -3  11        0.50        0.44      0.30 o 
   4  -3  11        0.67        0.74      0.31 o 
   5  -3  11        1.61        0.73      0.32 o 
   6  -3  11        1.06        1.84      0.37 o 
   7  -3  11       15.26       17.53      1.08 o 
  -7  -2  11       19.33       21.20      1.12 o 
  -6  -2  11       15.71       16.54      0.99 o 
  -5  -2  11        0.45        0.15      0.33 o 
  -4  -2  11       15.87       18.03      1.53 o 
  -3  -2  11       19.72       17.47      0.81 o 
  -2  -2  11        0.05       -0.20      0.20 o 
  -1  -2  11       99.53       98.51      2.07 o 
   0  -2  11        1.33        0.65      0.30 o 
   1  -2  11        0.39        0.61      0.47 o 
   2  -2  11        1.06        0.75      0.32 o 
   3  -2  11        0.53        0.55      0.30 o 
   4  -2  11        0.00        0.05      0.28 o 
   5  -2  11        5.17        4.89      0.70 o 
   6  -2  11        0.23        0.47      0.30 o 
  -7  -1  11        6.67        9.45      0.83 o 
  -6  -1  11        5.85        5.79      0.67 o 
  -5  -1  11       11.19       10.81      0.72 o 
  -4  -1  11       18.11       16.79      0.85 o 
  -3  -1  11        6.38        4.67      0.49 o 
  -2  -1  11      140.60      144.38      2.48 o 
  -1  -1  11       49.62       49.43      1.30 o 
   0  -1  11       31.97       34.32      1.51 o 
   1  -1  11       28.04       36.82      1.30 o 
   2  -1  11        3.35        2.80      0.42 o 
   3  -1  11        5.82        5.71      0.53 o 
   4  -1  11        3.73        1.98      0.36 o 
   5  -1  11        1.21        1.35      0.35 o 
   6  -1  11        0.03        0.46      0.29 o 
  -7   0  11        0.04       -0.02      0.44 o 
  -6   0  11        0.06       -0.36      0.50 o 
  -5   0  11        3.30        3.04      0.48 o 
  -4   0  11       10.14       12.16      0.72 o 
  -3   0  11       28.37       28.24      1.01 o 
  -2   0  11       33.70       33.14      1.10 o 
  -1   0  11        0.95        0.07      0.31 o 
   0   0  11       48.17       45.42      1.21 o 
   1   0  11       20.29       19.24      0.94 o 
   2   0  11        0.91        0.59      0.32 o 
   3   0  11        3.08        2.93      0.63 o 
   4   0  11       11.06       12.35      1.01 o 
   5   0  11       12.63       12.16      0.95 o 
   6   0  11        5.08        5.13      0.45 o 
  -7   1  11        1.20        0.92      0.69 o 
  -6   1  11        6.84        7.26      0.93 o 
  -5   1  11        4.04        3.80      0.85 o 
  -4   1  11       11.47       11.88      0.73 o 
  -3   1  11       29.51       28.76      1.02 o 
  -2   1  11       59.72       58.12      1.50 o 
  -1   1  11        0.51        0.20      0.31 o 
   0   1  11       17.12       19.35      0.79 o 
   1   1  11        6.56        4.31      0.82 o 
   2   1  11        0.03       -0.39      0.39 o 
   3   1  11        0.28        0.19      0.44 o 
   4   1  11        8.62        8.85      0.95 o 
   5   1  11        7.25        6.08      0.77 o 
   6   1  11        2.85        2.33      0.56 o 
  -7   2  11        0.34        0.63      0.74 o 
  -6   2  11       14.06       10.90      1.12 o 
  -5   2  11        0.28        0.21      0.37 o 
  -4   2  11        9.86        9.63      0.69 o 
  -3   2  11       20.59       18.13      0.81 o 
  -2   2  11        1.94        1.87      0.41 o 
  -1   2  11        3.76        2.64      0.45 o 
   0   2  11        0.58        1.21      0.62 o 
   1   2  11       14.78       15.64      1.30 o 
   2   2  11       19.70       16.67      1.33 o 
   3   2  11        0.12        0.40      0.52 o 
   4   2  11        2.25        2.43      0.67 o 
   5   2  11        6.78        5.76      0.81 o 
   6   2  11        0.35        1.42      0.57 o 
  -7   3  11       30.26       33.07      1.92 o 
  -6   3  11        0.74        1.58      0.67 o 
  -5   3  11        0.05        0.42      0.40 o 
  -4   3  11        0.33        0.14      0.38 o 
  -3   3  11        0.09       -0.12      0.30 o 
  -2   3  11        1.66        1.89      0.50 o 
  -1   3  11       15.10       14.71      2.00 o 
   0   3  11        1.34        2.97      0.81 o 
   1   3  11       23.00       22.22      1.57 o 
   2   3  11        1.85        1.04      0.61 o 
   3   3  11        0.01       -0.20      0.52 o 
   4   3  11        1.90        2.00      0.47 o 
   5   3  11        5.99        6.02      0.72 o 
  -7   4  11       37.61       38.65      2.08 o 
  -6   4  11        7.63        6.36      0.96 o 
  -5   4  11        2.29        3.23      0.53 o 
  -4   4  11       11.12       11.20      1.07 o 
  -3   4  11       15.47       15.57      1.41 o 
  -2   4  11       31.66       31.53      1.14 o 
  -1   4  11        9.04        9.83      1.25 o 
   0   4  11        6.83        5.44      1.00 o 
   1   4  11        7.85        6.35      0.75 o 
   2   4  11        1.79        1.68      0.49 o 
   3   4  11        1.01        0.17      0.40 o 
   4   4  11        0.09       -0.50      0.53 o 
   5   4  11        1.88        1.20      0.67 o 
  -6   5  11        1.54        1.73      0.70 o 
  -5   5  11        4.79        5.20      1.18 o 
  -4   5  11        1.62        2.52      0.48 o 
  -3   5  11       68.47       63.36      2.78 o 
  -2   5  11       17.46       20.16      1.63 o 
  -1   5  11        1.13        0.92      0.52 o 
   0   5  11        1.61        1.40      0.79 o 
   1   5  11        2.00        2.24      0.57 o 
   2   5  11       12.05       13.03      1.82 o 
   3   5  11       16.19       19.05      1.57 o 
   4   5  11        0.16        1.08      0.71 o 
   5   5  11        0.00       -0.26      0.61 o 
  -6   6  11        6.51        6.30      0.98 o 
  -5   6  11        0.08        0.36      0.45 o 
  -4   6  11       29.41       31.30      1.17 o 
  -3   6  11        0.26       -0.02      0.73 o 
  -2   6  11        0.06        0.04      0.55 o 
  -1   6  11       17.80       17.46      2.02 o 
   0   6  11        3.13        4.06      1.16 o 
   1   6  11        6.25        7.23      1.16 o 
   2   6  11        0.76        1.42      0.81 o 
   3   6  11        0.70        0.89      0.74 o 
   4   6  11       10.71        7.89      1.25 o 
  -5   7  11        0.46        0.56      0.50 o 
  -4   7  11        0.45        1.11      0.80 o 
  -3   7  11        4.25        6.58      1.11 o 
  -2   7  11        0.83        0.44      0.75 o 
  -1   7  11        2.65        2.12      0.63 o 
   0   7  11        2.97        3.35      0.73 o 
   1   7  11        1.02        0.89      0.85 o 
   2   7  11        5.17        5.74      1.21 o 
   3   7  11        0.36        0.46      0.77 o 
  -4   8  11        0.63        1.58      0.90 o 
  -3   8  11        5.44        4.81      1.06 o 
  -2   8  11        2.22        2.75      0.95 o 
  -1   8  11        1.16        1.01      0.60 o 
   0   8  11       11.57       12.10      1.16 o 
   1   8  11       10.36       10.17      1.53 o 
   2   8  11        2.64        3.02      1.07 o 
  -3   9  11        0.07        0.28      0.87 o 
  -2   9  11        0.12       -0.69      0.69 o 
  -1   9  11        0.53        0.78      0.53 o 
   0   9  11        0.29        0.45      0.51 o 
   1   9  11        0.30        0.45      0.97 o 
  -2 -12  12        0.40        0.77      0.66 o 
  -1 -12  12        0.68        0.32      0.92 o 
   0 -12  12        4.66        6.25      0.86 o 
   1 -12  12        3.96        6.05      0.89 o 
   2 -12  12        8.89        8.58      1.34 o 
  -3 -11  12        8.20       10.67      0.97 o 
  -2 -11  12        0.32        1.07      0.91 o 
  -1 -11  12        2.02        2.11      0.63 o 
   0 -11  12        3.78        3.28      1.92 o 
   1 -11  12        0.33        0.64      0.48 o 
   2 -11  12       13.31       15.49      0.76 o 
   3 -11  12        2.73        3.81      0.73 o 
   4 -11  12        1.52        1.58      0.93 o 
  -4 -10  12        3.52        3.62      0.88 o 
  -3 -10  12        0.24        0.00      0.80 o 
  -2 -10  12        0.24       -0.33      0.41 o 
  -1 -10  12        1.20        1.74      0.60 o 
   0 -10  12        2.64        3.93      0.58 o 
   1 -10  12        1.45        0.98      0.39 o 
   2 -10  12        0.03        0.03      0.36 o 
   3 -10  12        7.65        8.53      0.76 o 
   4 -10  12       13.23       16.24      1.17 o 
  -5  -9  12        1.89        1.87      0.58 o 
  -4  -9  12        1.65        1.82      0.56 o 
  -3  -9  12        0.16       -0.16      0.75 o 
  -2  -9  12        7.39        6.95      1.19 o 
  -1  -9  12        0.40       -0.08      0.40 o 
   0  -9  12        0.20       -0.22      0.31 o 
   1  -9  12        1.52        1.45      0.39 o 
   2  -9  12        5.19        3.73      0.52 o 
   3  -9  12        3.77        5.21      0.59 o 
   4  -9  12        1.36        0.96      0.44 o 
   5  -9  12        0.35        0.67      0.71 o 
  -5  -8  12       20.29       23.22      1.21 o 
  -4  -8  12        2.41        3.19      0.58 o 
  -3  -8  12        2.22        2.02      0.54 o 
  -2  -8  12       16.70       15.81      0.72 o 
  -1  -8  12       15.34       14.33      1.02 o 
   0  -8  12       45.76       39.53      1.21 o 
   1  -8  12        0.14        0.23      0.32 o 
   2  -8  12        4.24        2.28      0.73 o 
   3  -8  12        0.31       -0.21      0.33 o 
   4  -8  12        0.22        0.04      0.40 o 
   5  -8  12        0.01       -0.03      0.42 o 
  -6  -7  12        3.40        2.87      0.78 o 
  -5  -7  12        7.84        8.98      0.83 o 
  -4  -7  12        0.35       -0.28      0.36 o 
  -3  -7  12        0.54       -0.20      0.34 o 
  -2  -7  12        0.15       -0.26      0.33 o 
  -1  -7  12        6.65        6.77      0.71 o 
   0  -7  12        1.82        1.69      0.36 o 
   1  -7  12       12.51       11.11      0.63 o 
   2  -7  12        5.16        4.12      0.50 o 
   3  -7  12        2.37        3.48      1.23 o 
   4  -7  12        0.73        1.11      0.74 o 
   5  -7  12        1.60        1.46      0.45 o 
  -6  -6  12        0.29        0.33      0.68 o 
  -5  -6  12        0.13        0.99      0.49 o 
  -4  -6  12       36.10       41.57      1.31 o 
  -3  -6  12        2.14        3.25      0.50 o 
  -2  -6  12       14.22       13.04      1.06 o 
  -1  -6  12        8.84        8.81      0.56 o 
   0  -6  12       54.80       57.50      1.83 o 
   1  -6  12        8.54        8.30      0.62 o 
   2  -6  12        4.54        3.88      0.58 o 
   3  -6  12        5.71        4.65      0.95 o 
   4  -6  12        8.14        6.89      0.68 o 
   5  -6  12        5.88        5.28      1.01 o 
   6  -6  12        0.37        0.30      0.61 o 
  -6  -5  12        0.08        0.18      0.47 o 
  -5  -5  12       30.69       31.64      1.31 o 
  -4  -5  12        4.31        3.23      0.46 o 
  -3  -5  12        1.50        0.43      0.38 o 
  -2  -5  12        3.75        4.19      0.44 o 
  -1  -5  12        1.82        1.80      0.64 o 
   0  -5  12       10.19        8.52      0.63 o 
   1  -5  12        1.32        2.24      0.78 o 
   2  -5  12        3.80        4.72      0.60 o 
   3  -5  12        0.20       -0.01      0.39 o 
   4  -5  12       15.70       17.61      1.38 o 
   5  -5  12        2.35        0.83      0.40 o 
   6  -5  12       10.69        9.71      0.74 o 
  -6  -4  12        0.62        0.28      0.48 o 
  -5  -4  12       16.57       18.17      1.87 o 
  -4  -4  12       22.58       22.07      0.87 o 
  -3  -4  12       15.40       17.41      0.87 o 
  -2  -4  12        0.51        0.46      0.41 o 
  -1  -4  12       38.26       34.72      1.13 o 
   0  -4  12        0.06       -0.30      0.30 o 
   1  -4  12       53.98       55.60      1.76 o 
   2  -4  12       11.10       11.10      0.80 o 
   3  -4  12       55.21       56.52      1.70 o 
   4  -4  12        5.53        5.09      0.57 o 
   5  -4  12        0.27        0.44      0.34 o 
   6  -4  12        1.63        1.00      0.38 o 
  -7  -3  12       17.60       20.21      1.51 o 
  -6  -3  12        0.63        1.02      0.50 o 
  -5  -3  12        9.09        9.44      0.53 o 
  -4  -3  12        0.08        0.23      0.32 o 
  -3  -3  12       73.99       79.42      2.00 o 
  -2  -3  12        6.62        9.68      0.68 o 
  -1  -3  12       85.12       82.54      1.87 o 
   0  -3  12       94.35       88.70      1.94 o 
   1  -3  12       47.19       50.61      1.65 o 
   2  -3  12       64.76       65.44      1.90 o 
   3  -3  12       14.36       12.46      0.93 o 
   4  -3  12        5.29        6.92      0.60 o 
   5  -3  12        3.27        3.22      0.61 o 
   6  -3  12        0.02        0.10      0.32 o 
  -7  -2  12        1.04        0.27      0.64 o 
  -6  -2  12        3.03        3.54      0.61 o 
  -5  -2  12        0.79        0.69      0.36 o 
  -4  -2  12       14.80       16.62      2.01 o 
  -3  -2  12       18.09       19.13      2.11 o 
  -2  -2  12        1.95        2.95      0.46 o 
  -1  -2  12       56.06       56.97      1.94 o 
   0  -2  12       82.07       80.45      1.81 o 
   1  -2  12       21.14       23.61      1.19 o 
   2  -2  12       42.58       48.54      1.55 o 
   3  -2  12        0.10       -0.18      0.28 o 
   4  -2  12        0.11       -0.26      0.29 o 
   5  -2  12        1.86        1.62      0.61 o 
   6  -2  12        0.94        0.55      0.55 o 
  -7  -1  12        1.09        1.56      0.56 o 
  -6  -1  12        0.05        0.31      0.45 o 
  -5  -1  12        4.87        6.52      0.63 o 
  -4  -1  12       26.26       27.11      1.06 o 
  -3  -1  12        0.33        1.11      0.35 o 
  -2  -1  12        0.60        0.34      0.36 o 
  -1  -1  12       10.99        9.07      0.65 o 
   0  -1  12       46.80       47.29      2.20 o 
   1  -1  12        3.52        2.52      0.48 o 
   2  -1  12        9.99        9.90      1.64 o 
   3  -1  12        1.57        2.05      0.41 o 
   4  -1  12       30.66       33.81      1.19 o 
   5  -1  12        8.07       10.65      0.90 o 
   6  -1  12        2.78        2.40      0.40 o 
  -7   0  12        0.16       -0.22      0.96 o 
  -6   0  12        4.96        6.05      0.91 o 
  -5   0  12       16.99       15.88      0.87 o 
  -4   0  12        8.70       10.09      0.71 o 
  -3   0  12        1.07        1.57      0.36 o 
  -2   0  12        2.91        2.17      0.53 o 
  -1   0  12       84.05       86.24      1.96 o 
   0   0  12       11.11       13.03      0.72 o 
   1   0  12        3.13        3.85      0.55 o 
   2   0  12        0.12       -0.29      0.29 o 
   3   0  12       14.02       15.14      0.84 o 
   4   0  12       15.11       16.70      0.84 o 
   5   0  12        3.85        3.49      0.47 o 
   6   0  12        0.14        0.43      0.34 o 
  -7   1  12       15.75       19.31      1.51 o 
  -6   1  12        3.19        4.80      0.83 o 
  -5   1  12        1.68        1.81      0.47 o 
  -4   1  12        0.03       -0.37      0.37 o 
  -3   1  12        1.74        1.46      0.35 o 
  -2   1  12        4.41        2.50      0.46 o 
  -1   1  12       26.26       25.92      1.01 o 
   0   1  12       16.30       15.50      0.99 o 
   1   1  12        0.39       -0.03      0.36 o 
   2   1  12        2.61        3.93      0.80 o 
   3   1  12        2.57        2.26      0.65 o 
   4   1  12        4.82        4.42      0.77 o 
   5   1  12        0.14        1.67      0.60 o 
  -6   2  12        0.58        1.46      0.66 o 
  -5   2  12        5.30        5.10      0.60 o 
  -4   2  12        1.00        1.64      0.43 o 
  -3   2  12        0.01       -0.30      0.63 o 
  -2   2  12       12.31       12.68      0.80 o 
  -1   2  12        0.16        0.02      0.32 o 
   0   2  12        2.37        2.45      0.54 o 
   1   2  12        1.08       -0.13      0.53 o 
   2   2  12        0.34       -0.46      0.46 o 
   3   2  12        0.01        0.07      0.51 o 
   4   2  12        0.43        0.02      0.54 o 
   5   2  12        1.31        1.33      0.62 o 
  -6   3  12        0.13       -0.07      0.58 o 
  -5   3  12        0.93        0.26      0.42 o 
  -4   3  12        0.80        0.18      0.77 o 
  -3   3  12        0.28       -0.66      0.66 o 
  -2   3  12       23.62       26.62      1.35 o 
  -1   3  12        0.03       -0.13      0.36 o 
   0   3  12       18.00       18.58      1.73 o 
   1   3  12        0.01        0.19      0.56 o 
   2   3  12        4.02        3.13      0.83 o 
   3   3  12        2.48        2.60      0.78 o 
   4   3  12        0.82        0.44      0.61 o 
   5   3  12        2.48        2.32      0.73 o 
  -6   4  12        2.37        2.96      0.77 o 
  -5   4  12        2.44        1.27      0.49 o 
  -4   4  12        0.03       -0.20      0.37 o 
  -3   4  12       15.53       14.71      1.44 o 
  -2   4  12        1.95        2.39      0.68 o 
  -1   4  12       58.88       65.50      2.12 o 
   0   4  12       13.28       15.68      1.66 o 
   1   4  12       12.49       12.17      1.43 o 
   2   4  12        6.68        5.76      1.05 o 
   3   4  12        0.01       -0.37      0.37 o 
   4   4  12        0.40        0.71      0.48 o 
  -5   5  12        4.34        3.31      1.13 o 
  -4   5  12        6.25        3.58      0.95 o 
  -3   5  12        0.25       -0.17      0.74 o 
  -2   5  12       25.96       29.58      1.21 o 
  -1   5  12       15.90       19.08      1.22 o 
   0   5  12        7.90        7.89      1.29 o 
   1   5  12        0.41       -0.63      0.63 o 
   2   5  12        0.05       -0.15      0.47 o 
   3   5  12        8.68        7.62      0.82 o 
   4   5  12        1.59        1.86      1.17 o 
  -5   6  12        0.52        0.55      0.46 o 
  -4   6  12        7.35        9.26      1.24 o 
  -3   6  12       21.15       18.91      1.69 o 
  -2   6  12        1.78        1.71      0.87 o 
  -1   6  12        0.04       -0.24      0.50 o 
   0   6  12       10.94       13.92      1.67 o 
   1   6  12        8.73        9.80      1.02 o 
   2   6  12       27.59       25.14      1.38 o 
   3   6  12        0.68        0.65      0.52 o 
  -4   7  12        0.05       -0.62      0.79 o 
  -3   7  12        6.36        6.52      1.22 o 
  -2   7  12        1.59        1.23      0.86 o 
  -1   7  12        0.22       -0.15      0.56 o 
   0   7  12        1.01        0.99      0.90 o 
   1   7  12        0.50        0.06      1.06 o 
   2   7  12       14.32       13.59      1.19 o 
  -3   8  12        0.01       -0.42      0.78 o 
  -2   8  12        0.16        0.09      0.88 o 
  -1   8  12        1.38        2.31      0.71 o 
   0   8  12        0.00       -0.56      0.56 o 
   1   8  12        1.73        1.17      0.65 o 
  -2 -11  13        0.09       -0.34      0.56 o 
  -1 -11  13        5.21        6.28      0.87 o 
   0 -11  13        0.06       -0.26      0.48 o 
   1 -11  13        0.60        0.20      0.49 o 
   2 -11  13        2.01        1.93      0.55 o 
  -3 -10  13       14.01       15.38      0.96 o 
  -2 -10  13        3.12        5.24      1.15 o 
  -1 -10  13        7.59        9.17      1.34 o 
   0 -10  13        0.27       -0.42      0.50 o 
   1 -10  13        1.68        1.84      0.61 o 
   2 -10  13       12.57       11.76      0.75 o 
   3 -10  13        3.16        3.86      0.76 o 
  -4  -9  13        0.01       -0.20      0.65 o 
  -3  -9  13        0.52        0.41      0.53 o 
  -2  -9  13        0.51        1.13      0.62 o 
  -1  -9  13        0.31        0.42      0.52 o 
   0  -9  13        2.28        2.97      0.81 o 
   1  -9  13        0.28       -0.18      0.34 o 
   2  -9  13        5.12        5.85      0.78 o 
   3  -9  13        0.40       -0.14      0.71 o 
   4  -9  13        3.30        3.79      0.68 o 
  -4  -8  13        0.21        0.11      0.50 o 
  -3  -8  13        0.51        0.13      0.40 o 
  -2  -8  13        1.06        1.07      0.82 o 
  -1  -8  13        0.13        0.55      0.48 o 
   0  -8  13       13.48       15.48      0.92 o 
   1  -8  13       13.20       14.22      0.88 o 
   2  -8  13        0.26        0.19      0.45 o 
   3  -8  13        1.95        1.33      0.53 o 
   4  -8  13        2.17        1.95      0.55 o 
  -5  -7  13       24.10       28.47      1.33 o 
  -4  -7  13        0.05       -0.30      0.38 o 
  -3  -7  13        0.02       -0.05      0.55 o 
  -2  -7  13        6.02        6.16      1.07 o 
  -1  -7  13       10.35        7.73      1.14 o 
   0  -7  13        0.55       -0.08      0.48 o 
   1  -7  13        0.09        0.70      0.40 o 
   2  -7  13        0.03        0.11      0.62 o 
   3  -7  13        6.95        5.74      1.45 o 
   4  -7  13        2.60        1.79      0.74 o 
   5  -7  13        0.77       -0.13      0.56 o 
  -5  -6  13        2.96        1.18      0.53 o 
  -4  -6  13        7.96        8.90      0.61 o 
  -3  -6  13        3.66        4.62      0.54 o 
  -2  -6  13        0.53       -0.62      0.62 o 
  -1  -6  13        2.45        2.04      0.47 o 
   0  -6  13       11.75       11.80      0.77 o 
   1  -6  13        1.86        1.49      0.49 o 
   2  -6  13        0.12        0.49      0.85 o 
   3  -6  13        5.18        4.18      0.64 o 
   4  -6  13        1.93        0.79      0.44 o 
   5  -6  13        3.38        3.56      0.73 o 
  -6  -5  13        2.24        1.42      0.55 o 
  -5  -5  13       10.08        9.54      0.85 o 
  -4  -5  13       46.84       45.13      1.28 o 
  -3  -5  13        4.81        4.75      0.72 o 
  -2  -5  13        4.57        3.74      0.89 o 
  -1  -5  13       11.25       12.29      0.83 o 
   0  -5  13        1.75        1.02      0.39 o 
   1  -5  13       24.46       23.49      1.16 o 
   2  -5  13        2.11        1.39      0.52 o 
   3  -5  13        0.03        0.01      0.37 o 
   4  -5  13       16.38       18.07      1.19 o 
   5  -5  13        8.19        8.30      0.73 o 
  -6  -4  13        0.79        0.49      0.54 o 
  -5  -4  13        0.01        0.08      0.32 o 
  -4  -4  13       54.26       60.36      1.75 o 
  -3  -4  13       12.73       14.20      1.01 o 
  -2  -4  13        1.25        0.20      0.70 o 
  -1  -4  13        3.22        3.63      0.51 o 
   0  -4  13        4.32        3.26      0.48 o 
   1  -4  13        1.79        1.88      0.51 o 
   2  -4  13        0.46        0.04      0.42 o 
   3  -4  13        0.24        0.19      0.47 o 
   4  -4  13        2.50        2.56      0.49 o 
   5  -4  13        0.69        0.44      0.38 o 
  -6  -3  13        0.79        0.25      0.50 o 
  -5  -3  13        1.00        0.54      0.39 o 
  -4  -3  13        0.96        0.37      0.69 o 
  -3  -3  13        0.27        0.44      0.34 o 
  -2  -3  13        3.45        2.96      0.49 o 
  -1  -3  13        5.13        3.79      0.50 o 
   0  -3  13       16.00       17.49      1.02 o 
   1  -3  13       87.95       81.00      2.31 o 
   2  -3  13       47.31       51.65      1.69 o 
   3  -3  13       10.07        7.57      0.68 o 
   4  -3  13        4.81        5.04      1.28 o 
   5  -3  13        2.45        2.53      0.46 o 
  -6  -2  13       12.24       14.16      1.03 o 
  -5  -2  13       17.14       18.46      0.86 o 
  -4  -2  13        0.06        0.19      0.45 o 
  -3  -2  13        0.04       -0.64      0.64 o 
  -2  -2  13        0.59        0.53      0.37 o 
  -1  -2  13       11.26       12.04      0.76 o 
   0  -2  13       15.60       14.05      0.79 o 
   1  -2  13       27.51       30.15      1.31 o 
   2  -2  13       13.79       12.88      0.89 o 
   3  -2  13        7.63        7.45      0.76 o 
   4  -2  13        0.04       -0.05      0.33 o 
   5  -2  13        1.44        1.76      0.43 o 
  -6  -1  13       10.25       10.64      0.90 o 
  -5  -1  13        8.84        8.99      0.73 o 
  -4  -1  13        0.37        0.00      0.41 o 
  -3  -1  13        4.60        2.76      0.88 o 
  -2  -1  13        9.95       10.12      0.75 o 
  -1  -1  13        0.04       -0.15      0.34 o 
   0  -1  13        7.22        6.26      0.73 o 
   1  -1  13       14.42       12.57      1.91 o 
   2  -1  13       10.32       10.40      0.82 o 
   3  -1  13        1.17        0.93      0.53 o 
   4  -1  13        2.86        2.97      0.49 o 
   5  -1  13        4.80        4.82      0.55 o 
  -6   0  13        0.62       -0.53      0.53 o 
  -5   0  13       12.51       13.60      1.14 o 
  -4   0  13        0.02        0.39      0.39 o 
  -3   0  13        2.04        1.20      0.74 o 
  -2   0  13        0.83        1.06      0.43 o 
  -1   0  13       11.79       15.19      0.84 o 
   0   0  13        2.20        2.13      0.51 o 
   1   0  13       11.79       11.07      1.18 o 
   2   0  13       10.84        9.23      1.92 o 
   3   0  13        0.37        0.34      0.36 o 
   4   0  13        2.79        1.68      0.47 o 
   5   0  13        6.46        4.33      0.56 o 
  -6   1  13        0.58       -0.55      0.55 o 
  -5   1  13        2.65        2.74      0.53 o 
  -4   1  13        6.05        5.49      0.57 o 
  -3   1  13        7.69        8.78      1.20 o 
  -2   1  13        3.86        3.07      0.90 o 
  -1   1  13        1.78        0.62      0.38 o 
   0   1  13        4.32        4.79      1.31 o 
   1   1  13        3.44        3.31      0.57 o 
   2   1  13        3.63        2.38      0.51 o 
   3   1  13        6.46        6.94      0.69 o 
   4   1  13       16.24       17.17      0.95 o 
   5   1  13        2.34        2.77      0.70 o 
  -6   2  13        1.30        1.79      0.71 o 
  -5   2  13        0.02       -0.14      0.41 o 
  -4   2  13        0.24       -0.64      0.74 o 
  -3   2  13        2.49        2.72      0.88 o 
  -2   2  13        0.99        0.90      0.43 o 
  -1   2  13       26.47       31.06      1.16 o 
   0   2  13        0.68        0.76      0.49 o 
   1   2  13       14.33       13.61      1.03 o 
   2   2  13       12.93       13.75      1.45 o 
   3   2  13        0.05       -0.07      0.56 o 
   4   2  13        0.03        0.22      0.57 o 
  -5   3  13        9.30       10.26      1.02 o 
  -4   3  13        1.36       -0.68      0.68 o 
  -3   3  13        1.22        0.83      0.86 o 
  -2   3  13        1.10        0.85      0.45 o 
  -1   3  13        3.20        4.21      0.59 o 
   0   3  13        0.08       -0.29      0.48 o 
   1   3  13        0.11        0.42      0.65 o 
   2   3  13        2.74        3.05      0.86 o 
   3   3  13        0.17       -0.10      0.56 o 
   4   3  13        0.22        0.57      0.66 o 
  -5   4  13        4.73        5.15      0.62 o 
  -4   4  13        4.11        4.88      1.08 o 
  -3   4  13        0.04       -0.72      0.72 o 
  -2   4  13        1.77        1.60      0.62 o 
  -1   4  13        4.56        5.46      0.65 o 
   0   4  13       36.43       39.40      2.47 o 
   1   4  13        5.29        3.81      0.99 o 
   2   4  13        5.68        4.75      1.05 o 
   3   4  13        5.45        5.90      1.10 o 
  -4   5  13        4.03        2.99      1.02 o 
  -3   5  13        3.85        4.02      1.05 o 
  -2   5  13        0.82        0.65      0.83 o 
  -1   5  13        0.08        0.06      0.53 o 
   0   5  13        0.12        0.16      0.78 o 
   1   5  13        6.30        6.17      1.21 o 
   2   5  13        0.11       -0.68      0.68 o 
   3   5  13        0.37        0.13      0.70 o 
  -4   6  13        6.51        4.06      1.08 o 
  -3   6  13        3.56        3.95      1.06 o 
  -2   6  13        6.46        7.42      1.26 o 
  -1   6  13        0.01        0.93      0.62 o 
   0   6  13        3.18        3.33      1.11 o 
   1   6  13        0.09       -0.59      0.76 o 
   2   6  13       21.87       25.39      2.12 o 
  -2   7  13        1.68        1.63      0.94 o 
  -1   7  13        0.44        0.04      0.59 o 
   0   7  13        1.57        2.05      1.00 o 
   1   7  13        3.89        4.58      1.24 o 
  -2 -10  14        6.74        9.16      1.36 o 
  -1 -10  14        0.44        1.33      0.70 o 
   0 -10  14        0.00       -0.82      0.82 o 
   1 -10  14        0.74        0.77      0.64 o 
   2 -10  14        0.81        0.71      0.52 o 
  -3  -9  14       10.43       12.72      1.47 o 
  -2  -9  14        1.05        1.26      0.66 o 
  -1  -9  14        0.01        0.43      0.88 o 
   0  -9  14        1.58        3.08      1.07 o 
   1  -9  14        0.02       -0.24      0.45 o 
   2  -9  14        5.61        6.79      0.85 o 
   3  -9  14        9.69        9.24      1.28 o 
  -4  -8  14        9.74       12.15      1.04 o 
  -3  -8  14        9.38        9.86      1.21 o 
  -2  -8  14        3.18        3.34      1.02 o 
  -1  -8  14        0.19       -0.57      0.77 o 
   0  -8  14        0.87        0.55      0.47 o 
   1  -8  14        1.03        1.35      0.58 o 
   2  -8  14        2.57        3.81      0.70 o 
   3  -8  14        0.04        0.63      0.82 o 
   4  -8  14        0.95       -0.12      0.67 o 
  -4  -7  14       15.97       15.67      0.93 o 
  -3  -7  14        5.71        6.19      1.16 o 
  -2  -7  14        0.22       -0.06      0.83 o 
  -1  -7  14       15.96       14.08      1.50 o 
   0  -7  14        0.47        0.49      0.44 o 
   1  -7  14       15.32       17.48      1.62 o 
   2  -7  14        0.16       -0.10      0.46 o 
   3  -7  14        0.00        0.16      0.45 o 
   4  -7  14        0.00       -0.40      0.40 o 
  -5  -6  14        1.28        0.57      0.53 o 
  -4  -6  14        0.24        0.52      0.41 o 
  -3  -6  14        4.14        4.88      1.07 o 
  -2  -6  14       10.08       15.06      1.48 o 
  -1  -6  14        0.58        0.41      0.52 o 
   0  -6  14        1.33        1.20      0.45 o 
   1  -6  14        6.52        7.95      0.86 o 
   2  -6  14       10.56       12.94      1.24 o 
   3  -6  14        0.02       -0.14      0.44 o 
   4  -6  14        0.03        0.00      0.42 o 
  -5  -5  14        2.70        4.17      0.98 o 
  -4  -5  14       21.55       21.90      2.38 o 
  -3  -5  14        7.19        6.52      1.15 o 
  -2  -5  14        1.60        2.55      0.90 o 
  -1  -5  14        2.14        1.28      0.45 o 
   0  -5  14        2.39        1.13      0.57 o 
   1  -5  14        0.27       -0.31      0.42 o 
   2  -5  14       17.61       17.77      1.08 o 
   3  -5  14        1.74        1.54      0.48 o 
   4  -5  14       12.21       13.21      1.20 o 
  -5  -4  14        8.30        6.94      0.65 o 
  -4  -4  14        0.94        1.18      0.46 o 
  -3  -4  14       11.46        9.74      1.25 o 
  -2  -4  14        1.79        2.25      0.89 o 
  -1  -4  14        0.34       -0.37      0.37 o 
   0  -4  14        3.63        1.86      0.47 o 
   1  -4  14        0.04        0.21      0.45 o 
   2  -4  14        7.09        5.97      0.70 o 
   3  -4  14        1.42        2.13      0.50 o 
   4  -4  14        2.87        2.63      0.57 o 
  -5  -3  14        5.98        6.03      0.71 o 
  -4  -3  14        8.38        8.71      0.70 o 
  -3  -3  14        3.11        3.27      0.92 o 
  -2  -3  14        4.78        5.95      1.04 o 
  -1  -3  14        4.96        4.45      0.57 o 
   0  -3  14       26.73       24.02      1.29 o 
   1  -3  14        4.76        6.92      1.32 o 
   2  -3  14        9.98        9.40      0.82 o 
   3  -3  14        0.02       -0.35      0.35 o 
   4  -3  14        6.11        7.37      0.69 o 
  -5  -2  14        9.79        9.92      0.78 o 
  -4  -2  14        0.46       -0.12      0.75 o 
  -3  -2  14        3.35        5.01      1.04 o 
  -2  -2  14        7.55        6.60      1.09 o 
  -1  -2  14       11.13       13.91      0.96 o 
   0  -2  14        1.49        1.45      0.44 o 
   1  -2  14      105.35      108.70      2.93 o 
   2  -2  14       26.36       22.48      1.14 o 
   3  -2  14        0.41        0.42      0.41 o 
   4  -2  14        0.75        0.97      0.43 o 
  -5  -1  14        0.25        1.03      0.48 o 
  -4  -1  14        3.31        3.46      0.98 o 
  -3  -1  14        7.76        8.55      1.20 o 
  -2  -1  14       28.01       30.07      1.92 o 
  -1  -1  14        2.51        3.20      0.81 o 
   0  -1  14        0.54        0.72      0.46 o 
   1  -1  14        0.72        0.88      0.49 o 
   2  -1  14        6.88        5.39      0.67 o 
   3  -1  14        4.90        4.36      0.63 o 
   4  -1  14        1.69        2.65      0.52 o 
  -5   0  14        2.67        3.11      0.79 o 
  -4   0  14        3.00        2.49      0.90 o 
  -3   0  14        0.10       -0.21      0.71 o 
  -2   0  14        0.00       -0.07      0.42 o 
  -1   0  14        4.38        4.91      0.59 o 
   0   0  14        0.97        0.80      0.46 o 
   1   0  14        4.62        4.41      0.67 o 
   2   0  14        5.18        5.88      0.91 o 
   3   0  14        8.62        8.32      0.77 o 
   4   0  14        0.09       -0.37      0.37 o 
  -5   1  14        0.26        0.50      0.45 o 
  -4   1  14        5.17        5.33      1.09 o 
  -3   1  14        9.96       10.90      1.33 o 
  -2   1  14        4.30        5.07      0.62 o 
  -1   1  14        0.65       -0.18      0.40 o 
   0   1  14        1.54        1.97      0.59 o 
   1   1  14        1.68        2.02      0.56 o 
   2   1  14        0.24        0.13      0.71 o 
   3   1  14        0.89        1.42      0.52 o 
   4   1  14        3.65        3.42      0.84 o 
  -5   2  14        2.84        5.04      1.09 o 
  -4   2  14        0.75       -0.77      0.77 o 
  -3   2  14        0.68        0.57      0.82 o 
  -2   2  14        1.06        0.76      0.85 o 
  -1   2  14       32.28       34.05      1.28 o 
   0   2  14       10.34       11.49      1.02 o 
   1   2  14        4.40        4.45      0.69 o 
   2   2  14        0.51        0.43      0.45 o 
   3   2  14        0.57        0.65      0.47 o 
  -4   3  14        1.93        1.55      0.98 o 
  -3   3  14        0.01       -0.73      0.73 o 
  -2   3  14        0.19        0.03      0.85 o 
  -1   3  14        0.01        0.45      0.46 o 
   0   3  14        2.31        1.69      0.62 o 
   1   3  14        0.30       -0.08      0.46 o 
   2   3  14        0.01       -0.68      0.68 o 
   3   3  14        0.59        0.60      0.69 o 
  -4   4  14        0.01       -0.43      0.83 o 
  -3   4  14        0.00       -0.84      0.84 o 
  -2   4  14        1.13        1.12      0.90 o 
  -1   4  14        0.02        0.82      0.48 o 
   0   4  14        3.76        3.77      0.76 o 
   1   4  14        0.15        0.93      0.81 o 
   2   4  14        8.71        8.90      1.34 o 
  -3   5  14        3.02        1.18      0.98 o 
  -2   5  14        0.11        0.50      0.84 o 
  -1   5  14        2.29        2.48      0.59 o 
   0   5  14        7.78        7.54      1.39 o 
   1   5  14        0.74        0.21      0.86 o 
  -1   6  14        0.00        0.77      0.65 o 
   0   6  14        0.38       -0.22      0.91 o 
  -1  -9  15        2.99        3.54      1.10 o 
   0  -9  15        3.20        4.50      1.23 o 
   1  -9  15        0.41        0.41      0.51 o 
  -2  -8  15        0.11        0.46      0.89 o 
  -1  -8  15        1.24        0.62      0.90 o 
   0  -8  15        2.75        2.17      0.70 o 
   1  -8  15        3.35        3.66      0.83 o 
   2  -8  15        0.02       -0.23      0.55 o 
  -3  -7  15        0.31        0.75      0.92 o 
  -2  -7  15        0.47        1.29      0.91 o 
  -1  -7  15        2.13        0.90      0.92 o 
   0  -7  15        0.12       -0.40      0.44 o 
   1  -7  15        0.10       -0.37      0.47 o 
   2  -7  15        5.25        6.22      0.81 o 
   3  -7  15        0.08        0.04      0.68 o 
  -4  -6  15        1.97        1.01      0.64 o 
  -3  -6  15       20.61       17.15      1.68 o 
  -2  -6  15        2.95        4.24      1.12 o 
  -1  -6  15        4.93        4.59      1.09 o 
   0  -6  15        4.31        4.27      0.62 o 
   1  -6  15        0.61        0.58      0.54 o 
   2  -6  15        0.05        0.45      0.49 o 
   3  -6  15        0.45        0.95      0.58 o 
  -4  -5  15        0.45        1.07      0.93 o 
  -3  -5  15        7.56        7.54      1.25 o 
  -2  -5  15        7.38        5.31      1.13 o 
  -1  -5  15        3.72        4.38      0.75 o 
   0  -5  15        0.43        0.59      0.44 o 
   1  -5  15        2.44        2.32      0.63 o 
   2  -5  15        7.60        9.30      0.90 o 
   3  -5  15        0.85        0.59      0.48 o 
  -4  -4  15       16.06       16.23      1.60 o 
  -3  -4  15        0.21       -0.55      0.77 o 
  -2  -4  15        0.10        0.00      0.78 o 
  -1  -4  15        0.21        0.30      0.45 o 
   0  -4  15        0.15       -0.32      0.40 o 
   1  -4  15        0.98        1.43      0.54 o 
   2  -4  15        3.87        2.92      0.61 o 
   3  -4  15        0.75        0.55      0.79 o 
  -4  -3  15        0.20       -0.09      0.84 o 
  -3  -3  15        4.69        4.63      1.11 o 
  -2  -3  15        0.03       -0.74      0.74 o 
  -1  -3  15        0.11        0.36      0.44 o 
   0  -3  15        9.50        8.75      1.19 o 
   1  -3  15        4.83        3.33      0.64 o 
   2  -3  15        2.84        3.88      0.66 o 
   3  -3  15        3.25        4.20      0.62 o 
  -4  -2  15        0.32       -0.11      0.83 o 
  -3  -2  15        1.85        1.42      0.91 o 
  -2  -2  15        1.34        1.76      0.94 o 
  -1  -2  15        1.49        1.60      0.50 o 
   0  -2  15       20.99       26.24      2.02 o 
   1  -2  15        0.15        0.00      0.74 o 
   2  -2  15       19.82       20.34      1.15 o 
   3  -2  15        3.06        2.52      0.55 o 
  -4  -1  15        8.40        9.41      1.35 o 
  -3  -1  15        0.08       -0.23      0.78 o 
  -2  -1  15        0.89        1.45      0.90 o 
  -1  -1  15        3.42        3.82      0.59 o 
   0  -1  15        5.04        4.16      0.91 o 
   1  -1  15       11.67       11.85      1.74 o 
   2  -1  15       10.07        8.04      0.83 o 
   3  -1  15        0.03        0.37      0.43 o 
  -4   0  15       19.75       22.13      1.79 o 
  -3   0  15        0.09        0.75      0.87 o 
  -2   0  15       16.36       18.13      1.73 o 
  -1   0  15        0.87        1.51      0.52 o 
   0   0  15       16.36       19.93      1.65 o 
   1   0  15        0.60        0.47      1.14 o 
   2   0  15       15.22       17.71      1.17 o 
   3   0  15        0.00        0.42      0.67 o 
  -4   1  15        1.79        1.44      0.91 o 
  -3   1  15        0.41        0.22      0.83 o 
  -2   1  15        0.63       -0.29      0.80 o 
  -1   1  15        0.20        0.34      0.47 o 
   0   1  15        0.02       -0.29      0.48 o 
   1   1  15        0.05       -0.28      0.45 o 
   2   1  15        4.19        3.25      0.67 o 
   3   1  15       12.87       12.75      1.45 o 
  -4   2  15        0.38        0.35      0.89 o 
  -3   2  15        0.43        0.60      0.93 o 
  -2   2  15        0.18       -0.70      0.87 o 
  -1   2  15        8.19       10.69      0.85 o 
   0   2  15       10.68       10.29      1.03 o 
   1   2  15        1.67        1.97      0.61 o 
   2   2  15        4.13        4.21      0.72 o 
  -3   3  15        0.02       -0.81      0.81 o 
  -2   3  15        1.49        3.88      1.08 o 
  -1   3  15        0.76        0.49      0.50 o 
   0   3  15        1.31        0.59      0.59 o 
   1   3  15        1.80        1.76      0.64 o 
  -2   4  15        0.15       -0.27      0.86 o 
  -1   4  15        4.18        4.72      0.70 o 
   0   4  15        0.20       -0.70      0.70 o 
  -1  -7  16        3.38        3.01      1.08 o 
   0  -7  16        1.16        0.21      0.61 o 
   1  -7  16        0.41        0.84      0.62 o 
  -2  -6  16       11.25        7.64      1.34 o 
  -1  -6  16        2.17        2.11      1.06 o 
   0  -6  16        0.69        0.66      0.52 o 
   1  -6  16        0.06        0.54      0.56 o 
   2  -6  16        1.01        0.98      0.85 o 
  -3  -5  16        5.53        5.52      1.23 o 
  -2  -5  16        1.39        1.87      0.99 o 
  -1  -5  16        6.35        6.20      1.26 o 
   0  -5  16        1.02        0.37      0.49 o 
   1  -5  16        0.18        0.09      0.51 o 
   2  -5  16        0.01       -0.17      0.47 o 
  -3  -4  16        5.01        7.28      1.30 o 
  -2  -4  16        5.77        5.05      1.18 o 
  -1  -4  16        0.02        0.32      0.60 o 
   0  -4  16        0.01       -0.39      0.44 o 
   1  -4  16        0.81       -0.24      0.51 o 
   2  -4  16        0.93        1.02      0.54 o 
  -3  -3  16        0.10       -0.36      0.83 o 
  -2  -3  16        0.65        1.49      0.96 o 
  -1  -3  16        0.24        0.24      0.48 o 
   0  -3  16        2.25        2.96      0.58 o 
   1  -3  16        4.64        3.34      0.69 o 
   2  -3  16        0.03       -0.42      0.44 o 
  -3  -2  16        1.80        0.91      0.92 o 
  -2  -2  16        1.44        2.19      1.00 o 
  -1  -2  16        1.00        1.88      0.56 o 
   0  -2  16        0.03       -0.47      0.47 o 
   1  -2  16       16.22       13.80      1.51 o 
   2  -2  16        1.99        1.00      0.54 o 
  -3  -1  16        0.14       -0.26      0.89 o 
  -2  -1  16        1.63        3.10      1.07 o 
  -1  -1  16        0.93        0.90      0.52 o 
   0  -1  16       19.76       20.47      2.17 o 
   1  -1  16        1.82        2.54      0.66 o 
   2  -1  16        8.40        7.72      1.28 o 
  -3   0  16        1.21       -0.74      0.81 o 
  -2   0  16        0.09        0.72      0.94 o 
  -1   0  16       14.30       18.26      1.72 o 
   0   0  16        7.18        7.10      0.91 o 
   1   0  16        1.15        0.93      0.58 o 
  -2   1  16        0.28       -0.24      0.91 o 
  -1   1  16        0.01       -0.45      0.45 o 
   0   1  16        0.11       -0.31      0.56 o 
   1   1  16        0.40        0.34      0.80 o 
  -1   2  16        0.66        0.12      0.51 o 
   0   2  16        1.72        1.85      0.70 o 
                                                 
